# Supplementary material for: Plasmonic efficiencies of nanoparticles made of metal nitrides (TiN, ZrN) compared with gold
Source: Sci Rep. 2016 Dec 9;6:38647. doi: 10.1038/srep38647 (PMC5146670; doi:10.1038/srep38647)
Supplement: Supplementary Dataset 3 [file srep38647-s2.txt]

% Gold dielectric function from Johnson and Christy
% Energy (eV) n k
0.64	0.92	13.78
0.77	0.56	11.21
0.89	0.43	9.519
1.02	0.35	8.145
1.14	0.27	7.150
1.26	0.22	6.350
1.39	0.17	5.663
1.51	0.16	5.083
1.64	0.14	4.542
1.76	0.13	4.103
1.88	0.14	3.697
2.01	0.21	3.272
2.13	0.29	2.863
2.26	0.43	2.455
2.38	0.62	2.081
2.50	1.04	1.833
2.63	1.31	1.849
2.75	1.38	1.914
2.88	1.45	1.948
3.00	1.46	1.958
3.12	1.47	1.952
3.25	1.46	1.933
3.37	1.48	1.895
3.50	1.50	1.866
3.62	1.48	1.871
3.74	1.48	1.883
3.87	1.54	1.898
3.99	1.53	1.893
4.12	1.53	1.889
4.24	1.49	1.878
4.36	1.47	1.869
4.49	1.43	1.847
4.61	1.38	1.803
4.74	1.35	1.749
4.86	1.33	1.688
4.98	1.33	1.631
5.11	1.32	1.577
5.23	1.32	1.536
5.36	1.30	1.497
5.48	1.31	1.460
5.60	1.30	1.427
5.73	1.30	1.387
5.85	1.30	1.350
5.98	1.30	1.304
6.10	1.33	1.277
6.22	1.33	1.251
6.35	1.34	1.226
6.47	1.32	1.203
6.60	1.28	1.188
