# Supplementary material for: Plasmonic efficiencies of nanoparticles made of metal nitrides (TiN, ZrN) compared with gold
Source: Sci Rep. 2016 Dec 9;6:38647. doi: 10.1038/srep38647 (PMC5146670; doi:10.1038/srep38647)
Supplement: Supplementary Dataset 1 [file srep38647-s3.txt]

ply
format ascii 1.0
comment Created by Blender 2.61 (sub 0) - www.blender.org, source file: ''
element vertex 3840
property float x
property float y
property float z
property float nx
property float ny
property float nz
element face 1280
property list uchar uint vertex_indices
end_header
0.023119 -0.783447 -0.621029 0.082907 -0.742094 -0.665149
0.052790 -0.688185 -0.723612 0.082907 -0.742094 -0.665149
0.159797 -0.757930 -0.632461 0.082907 -0.742094 -0.665149
0.159797 -0.757930 -0.632461 0.100379 -0.801681 -0.589264
0.129157 -0.843907 -0.520711 0.100379 -0.801681 -0.589264
0.023119 -0.783447 -0.621029 0.100379 -0.801681 -0.589264
-0.007026 -0.862665 -0.505728 0.053077 -0.829476 -0.556015
0.023119 -0.783447 -0.621029 0.053077 -0.829476 -0.556015
0.129157 -0.843907 -0.520711 0.053077 -0.829476 -0.556015
0.129157 -0.843907 -0.520711 0.188200 -0.802673 -0.565948
0.159797 -0.757930 -0.632461 0.188200 -0.802673 -0.565948
0.262869 -0.809012 -0.525738 0.188200 -0.802673 -0.565948
0.023119 -0.783447 -0.621029 -0.040082 -0.818631 -0.572920
-0.007026 -0.862665 -0.505728 -0.040082 -0.818631 -0.572920
-0.119111 -0.792645 -0.597935 -0.040082 -0.818631 -0.572920
-0.119111 -0.792645 -0.597935 -0.056193 -0.759171 -0.648462
-0.088563 -0.702305 -0.706346 -0.056193 -0.759171 -0.648462
0.023119 -0.783447 -0.621029 -0.056193 -0.759171 -0.648462
0.052790 -0.688185 -0.723612 -0.010265 -0.731252 -0.682030
0.023119 -0.783447 -0.621029 -0.010265 -0.731252 -0.682030
-0.088563 -0.702305 -0.706346 -0.010265 -0.731252 -0.682030
-0.088563 -0.702305 -0.706346 -0.150923 -0.738099 -0.657595
-0.119111 -0.792645 -0.597935 -0.150923 -0.738099 -0.657595
-0.228103 -0.702042 -0.674615 -0.150923 -0.738099 -0.657595
-0.197165 -0.606821 -0.769997 -0.132938 -0.569353 -0.811274
-0.162456 -0.499995 -0.850654 -0.132938 -0.569353 -0.811274
-0.055516 -0.601496 -0.796945 -0.132938 -0.569353 -0.811274
-0.055516 -0.601496 -0.796945 -0.120019 -0.641552 -0.757632
-0.088563 -0.702305 -0.706346 -0.120019 -0.641552 -0.757632
-0.197165 -0.606821 -0.769997 -0.120019 -0.641552 -0.757632
-0.228103 -0.702042 -0.674615 -0.165702 -0.670523 -0.723147
-0.197165 -0.606821 -0.769997 -0.165702 -0.670523 -0.723147
-0.088563 -0.702305 -0.706346 -0.165702 -0.670523 -0.723147
-0.088563 -0.702305 -0.706346 -0.025024 -0.663677 -0.747600
-0.055516 -0.601496 -0.796945 -0.025024 -0.663677 -0.747600
0.052790 -0.688185 -0.723612 -0.025024 -0.663677 -0.747600
-0.254681 -0.783840 -0.566333 -0.194115 -0.759242 -0.621185
-0.228103 -0.702042 -0.674615 -0.194115 -0.759242 -0.621185
-0.119111 -0.792645 -0.597935 -0.194115 -0.759242 -0.621185
-0.119111 -0.792645 -0.597935 -0.180016 -0.819632 -0.543873
-0.143074 -0.864927 -0.481073 -0.180016 -0.819632 -0.543873
-0.254681 -0.783840 -0.566333 -0.180016 -0.819632 -0.543873
-0.276385 -0.850640 -0.447215 -0.218187 -0.833700 -0.507286
-0.254681 -0.783840 -0.566333 -0.218187 -0.833700 -0.507286
-0.143074 -0.864927 -0.481073 -0.218187 -0.833700 -0.507286
-0.143074 -0.864927 -0.481073 -0.083259 -0.839784 -0.536498
-0.119111 -0.792645 -0.597935 -0.083259 -0.839784 -0.536498
-0.007026 -0.862665 -0.505728 -0.083259 -0.839784 -0.536498
0.096779 -0.564248 -0.819913 0.033647 -0.620638 -0.783375
0.052790 -0.688185 -0.723612 0.033647 -0.620638 -0.783375
-0.055516 -0.601496 -0.796945 0.033647 -0.620638 -0.783375
-0.055516 -0.601496 -0.796945 0.007383 -0.546558 -0.837389
-0.012280 -0.468424 -0.883418 0.007383 -0.546558 -0.837389
0.096779 -0.564248 -0.819913 0.007383 -0.546558 -0.837389
0.138197 -0.425320 -0.894430 0.076453 -0.488889 -0.868989
0.096779 -0.564248 -0.819913 0.076453 -0.488889 -0.868989
-0.012280 -0.468424 -0.883418 0.076453 -0.488889 -0.868989
-0.012280 -0.468424 -0.883418 -0.074149 -0.526337 -0.847037
-0.055516 -0.601496 -0.796945 -0.074149 -0.526337 -0.847037
-0.162456 -0.499995 -0.850654 -0.074149 -0.526337 -0.847037
0.096779 -0.564248 -0.819913 0.163680 -0.503745 -0.848204
0.138197 -0.425320 -0.894430 0.163680 -0.503745 -0.848204
0.253366 -0.513369 -0.819913 0.163680 -0.503745 -0.848204
0.253366 -0.513369 -0.819913 0.187594 -0.577344 -0.794658
0.210088 -0.646572 -0.733354 0.187594 -0.577344 -0.794658
0.096779 -0.564248 -0.819913 0.187594 -0.577344 -0.794658
0.052790 -0.688185 -0.723612 0.120883 -0.635465 -0.762608
0.096779 -0.564248 -0.819913 0.120883 -0.635465 -0.762608
0.210088 -0.646572 -0.733354 0.120883 -0.635465 -0.762608
0.210088 -0.646572 -0.733354 0.275727 -0.585152 -0.762608
0.253366 -0.513369 -0.819913 0.275727 -0.585152 -0.762608
0.361804 -0.587779 -0.723612 0.275727 -0.585152 -0.762608
0.316229 -0.707101 -0.632461 0.246785 -0.759508 -0.601868
0.262869 -0.809012 -0.525738 0.246785 -0.759508 -0.601868
0.159797 -0.757930 -0.632461 0.246785 -0.759508 -0.601868
0.159797 -0.757930 -0.632461 0.230190 -0.708436 -0.667181
0.210088 -0.646572 -0.733354 0.230190 -0.708436 -0.667181
0.316229 -0.707101 -0.632461 0.230190 -0.708436 -0.667181
0.361804 -0.587779 -0.723612 0.296388 -0.648682 -0.700975
0.316229 -0.707101 -0.632461 0.296388 -0.648682 -0.700975
0.210088 -0.646572 -0.733354 0.296388 -0.648682 -0.700975
0.210088 -0.646572 -0.733354 0.141510 -0.699005 -0.700976
0.159797 -0.757930 -0.632461 0.141510 -0.699005 -0.700976
0.052790 -0.688185 -0.723612 0.141510 -0.699005 -0.700976
0.398469 -0.453985 -0.796945 0.337586 -0.521881 -0.783375
0.361804 -0.587779 -0.723612 0.337586 -0.521881 -0.783375
0.253366 -0.513369 -0.819913 0.337586 -0.521881 -0.783375
0.253366 -0.513369 -0.819913 0.315290 -0.446511 -0.837389
0.285272 -0.371742 -0.883418 0.315290 -0.446511 -0.837389
0.398469 -0.453985 -0.796945 0.315290 -0.446511 -0.837389
0.425323 -0.309011 -0.850654 0.369365 -0.382229 -0.847037
0.398469 -0.453985 -0.796945 0.369365 -0.382229 -0.847037
0.285272 -0.371742 -0.883418 0.369365 -0.382229 -0.847037
0.285272 -0.371742 -0.883418 0.225515 -0.440456 -0.868989
0.253366 -0.513369 -0.819913 0.225515 -0.440456 -0.868989
0.138197 -0.425320 -0.894430 0.225515 -0.440456 -0.868989
0.562274 -0.571246 -0.597935 0.603320 -0.500136 -0.621184
0.597194 -0.433882 -0.674615 0.603320 -0.500136 -0.621184
0.666776 -0.484435 -0.566333 0.603320 -0.500136 -0.621184
0.666776 -0.484435 -0.566333 0.627409 -0.557278 -0.543874
0.624147 -0.615637 -0.481073 0.627409 -0.557278 -0.543874
0.562274 -0.571246 -0.597935 0.627409 -0.557278 -0.543874
0.512753 -0.693775 -0.505727 0.560977 -0.630456 -0.536498
0.562274 -0.571246 -0.597935 0.560977 -0.630456 -0.536498
0.624147 -0.615637 -0.481073 0.560977 -0.630456 -0.536498
0.624147 -0.615637 -0.481073 0.666555 -0.546224 -0.507291
0.666776 -0.484435 -0.566333 0.666555 -0.546224 -0.507291
0.723600 -0.525720 -0.447215 0.666555 -0.546224 -0.507291
0.562274 -0.571246 -0.597935 0.513612 -0.638722 -0.572920
0.512753 -0.693775 -0.505727 0.513612 -0.638722 -0.572920
0.441802 -0.647406 -0.621028 0.513612 -0.638722 -0.572920
0.441802 -0.647406 -0.621028 0.491696 -0.581148 -0.648461
0.484459 -0.516115 -0.706346 0.491696 -0.581148 -0.648461
0.562274 -0.571246 -0.597935 0.491696 -0.581148 -0.648461
0.597194 -0.433882 -0.674615 0.555949 -0.508419 -0.657595
0.562274 -0.571246 -0.597935 0.555949 -0.508419 -0.657595
0.484459 -0.516115 -0.706346 0.555949 -0.508419 -0.657595
0.484459 -0.516115 -0.706346 0.438131 -0.585558 -0.682029
0.441802 -0.647406 -0.621028 0.438131 -0.585558 -0.682029
0.361804 -0.587779 -0.723612 0.438131 -0.585558 -0.682029
0.398469 -0.453985 -0.796945 0.442211 -0.382472 -0.811273
0.425323 -0.309011 -0.850654 0.442211 -0.382472 -0.811273
0.516194 -0.375032 -0.769996 0.442211 -0.382472 -0.811273
0.516194 -0.375032 -0.769996 0.474197 -0.448476 -0.757632
0.484459 -0.516115 -0.706346 0.474197 -0.448476 -0.757632
0.398469 -0.453985 -0.796945 0.474197 -0.448476 -0.757632
0.361804 -0.587779 -0.723612 0.410351 -0.522213 -0.747600
0.398469 -0.453985 -0.796945 0.410351 -0.522213 -0.747600
0.484459 -0.516115 -0.706346 0.410351 -0.522213 -0.747600
0.484459 -0.516115 -0.706346 0.528184 -0.445062 -0.723147
0.516194 -0.375032 -0.769996 0.528184 -0.445062 -0.723147
0.597194 -0.433882 -0.674615 0.528184 -0.445062 -0.723147
0.316229 -0.707101 -0.632461 0.369126 -0.649095 -0.665148
0.361804 -0.587779 -0.723612 0.369126 -0.649095 -0.665148
0.441802 -0.647406 -0.621028 0.369126 -0.649095 -0.665148
0.441802 -0.647406 -0.621028 0.390015 -0.707570 -0.589264
0.391555 -0.758647 -0.520711 0.390015 -0.707570 -0.589264
0.316229 -0.707101 -0.632461 0.390015 -0.707570 -0.589264
0.262869 -0.809012 -0.525738 0.319551 -0.759993 -0.565949
0.316229 -0.707101 -0.632461 0.319551 -0.759993 -0.565949
0.391555 -0.758647 -0.520711 0.319551 -0.759993 -0.565949
0.391555 -0.758647 -0.520711 0.444622 -0.702252 -0.556016
0.441802 -0.647406 -0.621028 0.444622 -0.702252 -0.556016
0.512753 -0.693775 -0.505727 0.444622 -0.702252 -0.556016
0.181495 -0.296000 -0.937787 0.244858 -0.239215 -0.939585
0.221076 -0.160619 -0.961939 0.244858 -0.239215 -0.939585
0.326319 -0.237082 -0.915045 0.244858 -0.239215 -0.939585
0.326319 -0.237082 -0.915045 0.264613 -0.296205 -0.917738
0.285272 -0.371742 -0.883418 0.264613 -0.296205 -0.917738
0.181495 -0.296000 -0.937787 0.264613 -0.296205 -0.917738
0.138197 -0.425320 -0.894430 0.203239 -0.371739 -0.905817
0.181495 -0.296000 -0.937787 0.203239 -0.371739 -0.905817
0.285272 -0.371742 -0.883418 0.203239 -0.371739 -0.905817
0.285272 -0.371742 -0.883418 0.347163 -0.313417 -0.883882
0.326319 -0.237082 -0.915045 0.347163 -0.313417 -0.883882
0.425323 -0.309011 -0.850654 0.347163 -0.313417 -0.883882
0.181495 -0.296000 -0.937787 0.113666 -0.349821 -0.929895
0.138197 -0.425320 -0.894430 0.113666 -0.349821 -0.929895
0.027156 -0.346149 -0.937787 0.113666 -0.349821 -0.929895
0.027156 -0.346149 -0.937787 0.095237 -0.293104 -0.951325
0.069216 -0.213020 -0.974593 0.095237 -0.293104 -0.951325
0.181495 -0.296000 -0.937787 0.095237 -0.293104 -0.951325
0.221076 -0.160619 -0.961939 0.155288 -0.217324 -0.963668
0.181495 -0.296000 -0.937787 0.155288 -0.217324 -0.963668
0.069216 -0.213020 -0.974593 0.155288 -0.217324 -0.963668
0.069216 -0.213020 -0.974593 0.002112 -0.267095 -0.963668
0.027156 -0.346149 -0.937787 0.002112 -0.267095 -0.963668
-0.084442 -0.259889 -0.961939 0.002112 -0.267095 -0.963668
-0.042628 -0.131199 -0.990439 0.026377 -0.081177 -0.996351
0.000000 0.000000 -1.000000 0.026377 -0.081177 -0.996351
0.111605 -0.081085 -0.990439 0.026377 -0.081177 -0.996351
0.111605 -0.081085 -0.990439 0.043148 -0.132790 -0.990205
0.069216 -0.213020 -0.974593 0.043148 -0.132790 -0.990205
-0.042628 -0.131199 -0.990439 0.043148 -0.132790 -0.990205
-0.084442 -0.259889 -0.961939 -0.016055 -0.211219 -0.977307
-0.042628 -0.131199 -0.990439 -0.016055 -0.211219 -0.977307
0.069216 -0.213020 -0.974593 -0.016055 -0.211219 -0.977307
0.069216 -0.213020 -0.974593 0.137141 -0.161441 -0.977307
0.111605 -0.081085 -0.990439 0.137141 -0.161441 -0.977307
0.221076 -0.160619 -0.961939 0.137141 -0.161441 -0.977307
-0.124640 -0.383610 -0.915045 -0.057484 -0.337453 -0.939585
-0.084442 -0.259889 -0.961939 -0.057484 -0.337453 -0.939585
0.027156 -0.346149 -0.937787 -0.057484 -0.337453 -0.939585
0.027156 -0.346149 -0.937787 -0.039967 -0.395171 -0.917738
-0.012280 -0.468424 -0.883418 -0.039967 -0.395171 -0.917738
-0.124640 -0.383610 -0.915045 -0.039967 -0.395171 -0.917738
-0.162456 -0.499995 -0.850654 -0.096634 -0.457617 -0.883883
-0.124640 -0.383610 -0.915045 -0.096634 -0.457617 -0.883883
-0.012280 -0.468424 -0.883418 -0.096634 -0.457617 -0.883883
-0.012280 -0.468424 -0.883418 0.054083 -0.420203 -0.905817
0.027156 -0.346149 -0.937787 0.054083 -0.420203 -0.905817
0.138197 -0.425320 -0.894430 0.054083 -0.420203 -0.905817
0.752247 -0.220113 -0.621027 0.731394 -0.150473 -0.665147
0.670817 -0.162457 -0.723611 0.731394 -0.150473 -0.665147
0.770215 -0.082241 -0.632460 0.731394 -0.150473 -0.665147
0.770215 -0.082241 -0.632460 0.793463 -0.152270 -0.589262
0.842515 -0.137950 -0.520710 0.793463 -0.152270 -0.589262
0.752247 -0.220113 -0.621027 0.793463 -0.152270 -0.589262
0.818272 -0.273262 -0.505726 0.805280 -0.205846 -0.556015
0.752247 -0.220113 -0.621027 0.805280 -0.205846 -0.556015
0.842515 -0.137950 -0.520710 0.805280 -0.205846 -0.556015
0.842515 -0.137950 -0.520710 0.821545 -0.069055 -0.565947
0.770215 -0.082241 -0.632460 0.821545 -0.069055 -0.565947
0.850648 0.000000 -0.525736 0.821545 -0.069055 -0.565947
0.752247 -0.220113 -0.621027 0.766179 -0.291092 -0.572919
0.818272 -0.273262 -0.505726 0.766179 -0.291092 -0.572919
0.717043 -0.358223 -0.597934 0.766179 -0.291092 -0.572919
0.717043 -0.358223 -0.597934 0.704650 -0.288040 -0.648461
0.640565 -0.301254 -0.706345 0.704650 -0.288040 -0.648461
0.752247 -0.220113 -0.621027 0.704650 -0.288040 -0.648461
0.670817 -0.162457 -0.723611 0.692291 -0.235734 -0.682028
0.752247 -0.220113 -0.621027 0.692291 -0.235734 -0.682028
0.640565 -0.301254 -0.706345 0.692291 -0.235734 -0.682028
0.640565 -0.301254 -0.706345 0.655337 -0.371622 -0.657594
0.717043 -0.358223 -0.597934 0.655337 -0.371622 -0.657594
0.597194 -0.433882 -0.674615 0.655337 -0.371622 -0.657594
0.516194 -0.375032 -0.769996 0.500407 -0.302371 -0.811273
0.425323 -0.309011 -0.850654 0.500407 -0.302371 -0.811273
0.554902 -0.238673 -0.796944 0.500407 -0.302371 -0.811273
0.554902 -0.238673 -0.796944 0.573065 -0.312396 -0.757631
0.640565 -0.301254 -0.706345 0.573065 -0.312396 -0.757631
0.516194 -0.375032 -0.769996 0.573065 -0.312396 -0.757631
0.597194 -0.433882 -0.674615 0.586500 -0.364795 -0.723147
0.516194 -0.375032 -0.769996 0.586500 -0.364795 -0.723147
0.640565 -0.301254 -0.706345 0.586500 -0.364795 -0.723147
0.640565 -0.301254 -0.706345 0.623462 -0.228888 -0.747600
0.554902 -0.238673 -0.796944 0.623462 -0.228888 -0.747600
0.670817 -0.162457 -0.723611 0.623462 -0.228888 -0.747600
0.666776 -0.484435 -0.566333 0.662098 -0.419234 -0.621184
0.597194 -0.433882 -0.674615 0.662098 -0.419234 -0.621184
0.717043 -0.358223 -0.597934 0.662098 -0.419234 -0.621184
0.717043 -0.358223 -0.597934 0.723888 -0.424486 -0.543873
0.778382 -0.403349 -0.481073 0.723888 -0.424486 -0.543873
0.666776 -0.484435 -0.566333 0.723888 -0.424486 -0.543873
0.723600 -0.525720 -0.447215 0.725472 -0.465131 -0.507291
0.666776 -0.484435 -0.566333 0.725472 -0.465131 -0.507291
0.778382 -0.403349 -0.481073 0.725472 -0.465131 -0.507291
0.778382 -0.403349 -0.481073 0.772954 -0.338693 -0.536497
0.717043 -0.358223 -0.597934 0.772954 -0.338693 -0.536497
0.818272 -0.273262 -0.505726 0.772954 -0.338693 -0.536497
0.566540 -0.082322 -0.819912 0.600661 -0.159790 -0.783373
0.670817 -0.162457 -0.723611 0.600661 -0.159790 -0.783373
0.554902 -0.238673 -0.796944 0.600661 -0.159790 -0.783373
0.554902 -0.238673 -0.796944 0.522090 -0.161876 -0.837388
0.441704 -0.156432 -0.883418 0.522090 -0.161876 -0.837388
0.566540 -0.082322 -0.819912 0.522090 -0.161876 -0.837388
0.447210 0.000000 -0.894429 0.488588 -0.078366 -0.868988
0.566540 -0.082322 -0.819912 0.488588 -0.078366 -0.868988
0.441704 -0.156432 -0.883418 0.488588 -0.078366 -0.868988
0.441704 -0.156432 -0.883418 0.477664 -0.233168 -0.847036
0.554902 -0.238673 -0.796944 0.477664 -0.233168 -0.847036
0.425323 -0.309011 -0.850654 0.477664 -0.233168 -0.847036
0.566540 -0.082322 -0.819912 0.529671 0.000000 -0.848203
0.447210 0.000000 -0.894429 0.529671 0.000000 -0.848203
0.566540 0.082322 -0.819912 0.529671 0.000000 -0.848203
0.566540 0.082322 -0.819912 0.607059 0.000000 -0.794657
0.679848 0.000000 -0.733353 0.607059 0.000000 -0.794657
0.566540 -0.082322 -0.819912 0.607059 0.000000 -0.794657
0.670817 -0.162457 -0.723611 0.641719 -0.081406 -0.762607
0.566540 -0.082322 -0.819912 0.641719 -0.081406 -0.762607
0.679848 0.000000 -0.733353 0.641719 -0.081406 -0.762607
0.679848 0.000000 -0.733353 0.641719 0.081406 -0.762607
0.566540 0.082322 -0.819912 0.641719 0.081406 -0.762607
0.670817 0.162457 -0.723611 0.641719 0.081406 -0.762607
0.770215 0.082241 -0.632460 0.798597 0.000000 -0.601866
0.850648 0.000000 -0.525736 0.798597 0.000000 -0.601866
0.770215 -0.082241 -0.632460 0.798597 0.000000 -0.601866
0.770215 -0.082241 -0.632460 0.744896 0.000000 -0.667180
0.679848 0.000000 -0.733353 0.744896 0.000000 -0.667180
0.770215 0.082241 -0.632460 0.744896 0.000000 -0.667180
0.670817 0.162457 -0.723611 0.708524 0.081424 -0.700974
0.770215 0.082241 -0.632460 0.708524 0.081424 -0.700974
0.679848 0.000000 -0.733353 0.708524 0.081424 -0.700974
0.679848 0.000000 -0.733353 0.708524 -0.081424 -0.700974
0.770215 -0.082241 -0.632460 0.708524 -0.081424 -0.700974
0.670817 -0.162457 -0.723611 0.708524 -0.081424 -0.700974
0.554902 0.238673 -0.796944 0.600661 0.159790 -0.783373
0.670817 0.162457 -0.723611 0.600661 0.159790 -0.783373
0.566540 0.082322 -0.819912 0.600661 0.159790 -0.783373
0.566540 0.082322 -0.819912 0.522090 0.161876 -0.837388
0.441704 0.156432 -0.883418 0.522090 0.161876 -0.837388
0.554902 0.238673 -0.796944 0.522090 0.161876 -0.837388
0.425323 0.309011 -0.850654 0.477664 0.233168 -0.847036
0.554902 0.238673 -0.796944 0.477664 0.233168 -0.847036
0.441704 0.156432 -0.883418 0.477664 0.233168 -0.847036
0.441704 0.156432 -0.883418 0.488588 0.078366 -0.868988
0.566540 0.082322 -0.819912 0.488588 0.078366 -0.868988
0.447210 0.000000 -0.894429 0.488588 0.078366 -0.868988
0.717043 0.358223 -0.597934 0.662098 0.419234 -0.621184
0.597194 0.433882 -0.674615 0.662098 0.419234 -0.621184
0.666776 0.484435 -0.566333 0.662098 0.419234 -0.621184
0.666776 0.484435 -0.566333 0.723888 0.424486 -0.543873
0.778382 0.403349 -0.481073 0.723888 0.424486 -0.543873
0.717043 0.358223 -0.597934 0.723888 0.424486 -0.543873
0.818272 0.273262 -0.505726 0.772954 0.338693 -0.536497
0.717043 0.358223 -0.597934 0.772954 0.338693 -0.536497
0.778382 0.403349 -0.481073 0.772954 0.338693 -0.536497
0.778382 0.403349 -0.481073 0.725472 0.465131 -0.507291
0.666776 0.484435 -0.566333 0.725472 0.465131 -0.507291
0.723600 0.525720 -0.447215 0.725472 0.465131 -0.507291
0.717043 0.358223 -0.597934 0.766179 0.291092 -0.572919
0.818272 0.273262 -0.505726 0.766179 0.291092 -0.572919
0.752247 0.220113 -0.621027 0.766179 0.291092 -0.572919
0.752247 0.220113 -0.621027 0.704650 0.288040 -0.648461
0.640565 0.301254 -0.706345 0.704650 0.288040 -0.648461
0.717043 0.358223 -0.597934 0.704650 0.288040 -0.648461
0.597194 0.433882 -0.674615 0.655337 0.371622 -0.657594
0.717043 0.358223 -0.597934 0.655337 0.371622 -0.657594
0.640565 0.301254 -0.706345 0.655337 0.371622 -0.657594
0.640565 0.301254 -0.706345 0.692291 0.235734 -0.682028
0.752247 0.220113 -0.621027 0.692291 0.235734 -0.682028
0.670817 0.162457 -0.723611 0.692291 0.235734 -0.682028
0.554902 0.238673 -0.796944 0.500407 0.302371 -0.811273
0.425323 0.309011 -0.850654 0.500407 0.302371 -0.811273
0.516194 0.375032 -0.769996 0.500407 0.302371 -0.811273
0.516194 0.375032 -0.769996 0.573065 0.312396 -0.757631
0.640565 0.301254 -0.706345 0.573065 0.312396 -0.757631
0.554902 0.238673 -0.796944 0.573065 0.312396 -0.757631
0.670817 0.162457 -0.723611 0.623462 0.228888 -0.747600
0.554902 0.238673 -0.796944 0.623462 0.228888 -0.747600
0.640565 0.301254 -0.706345 0.623462 0.228888 -0.747600
0.640565 0.301254 -0.706345 0.586500 0.364795 -0.723147
0.516194 0.375032 -0.769996 0.586500 0.364795 -0.723147
0.597194 0.433882 -0.674615 0.586500 0.364795 -0.723147
0.770215 0.082241 -0.632460 0.731394 0.150473 -0.665147
0.670817 0.162457 -0.723611 0.731394 0.150473 -0.665147
0.752247 0.220113 -0.621027 0.731394 0.150473 -0.665147
0.752247 0.220113 -0.621027 0.793463 0.152270 -0.589262
0.842515 0.137950 -0.520710 0.793463 0.152270 -0.589262
0.770215 0.082241 -0.632460 0.793463 0.152270 -0.589262
0.850648 0.000000 -0.525736 0.821545 0.069055 -0.565947
0.770215 0.082241 -0.632460 0.821545 0.069055 -0.565947
0.842515 0.137950 -0.520710 0.821545 0.069055 -0.565947
0.842515 0.137950 -0.520710 0.805280 0.205846 -0.556015
0.752247 0.220113 -0.621027 0.805280 0.205846 -0.556015
0.818272 0.273262 -0.505726 0.805280 0.205846 -0.556015
0.337599 0.081140 -0.937786 0.303174 0.158950 -0.939585
0.221076 0.160619 -0.961939 0.303174 0.158950 -0.939585
0.326319 0.237082 -0.915045 0.303174 0.158950 -0.939585
0.326319 0.237082 -0.915045 0.363480 0.160126 -0.917737
0.441704 0.156432 -0.883418 0.363480 0.160126 -0.917737
0.337599 0.081140 -0.937786 0.363480 0.160126 -0.917737
0.447210 0.000000 -0.894429 0.416350 0.078416 -0.905817
0.337599 0.081140 -0.937786 0.416350 0.078416 -0.905817
0.441704 0.156432 -0.883418 0.416350 0.078416 -0.905817
0.441704 0.156432 -0.883418 0.405358 0.233317 -0.883883
0.326319 0.237082 -0.915045 0.405358 0.233317 -0.883883
0.425323 0.309011 -0.850654 0.405358 0.233317 -0.883883
0.337599 0.081140 -0.937786 0.367826 0.000000 -0.929895
0.447210 0.000000 -0.894429 0.367826 0.000000 -0.929895
0.337599 -0.081140 -0.937786 0.367826 0.000000 -0.929895
0.337599 -0.081140 -0.937786 0.308189 0.000000 -0.951325
0.223984 0.000000 -0.974593 0.308189 0.000000 -0.951325
0.337599 0.081140 -0.937786 0.308189 0.000000 -0.951325
0.221076 0.160619 -0.961939 0.254676 0.080529 -0.963668
0.337599 0.081140 -0.937786 0.254676 0.080529 -0.963668
0.223984 0.000000 -0.974593 0.254676 0.080529 -0.963668
0.223984 0.000000 -0.974593 0.254676 -0.080529 -0.963668
0.337599 -0.081140 -0.937786 0.254676 -0.080529 -0.963668
0.221076 -0.160619 -0.961939 0.254676 -0.080529 -0.963668
0.111605 -0.081085 -0.990439 0.085355 0.000000 -0.996351
0.000000 0.000000 -1.000000 0.085355 0.000000 -0.996351
0.111605 0.081085 -0.990439 0.085355 0.000000 -0.996351
0.111605 0.081085 -0.990439 0.139626 0.000000 -0.990204
0.223984 0.000000 -0.974593 0.139626 0.000000 -0.990204
0.111605 -0.081085 -0.990439 0.139626 0.000000 -0.990204
0.221076 -0.160619 -0.961939 0.195919 -0.080540 -0.977307
0.111605 -0.081085 -0.990439 0.195919 -0.080540 -0.977307
0.223984 0.000000 -0.974593 0.195919 -0.080540 -0.977307
0.223984 0.000000 -0.974593 0.195919 0.080540 -0.977307
0.111605 0.081085 -0.990439 0.195919 0.080540 -0.977307
0.221076 0.160619 -0.961939 0.195919 0.080540 -0.977307
0.326319 -0.237082 -0.915045 0.303174 -0.158950 -0.939585
0.221076 -0.160619 -0.961939 0.303174 -0.158950 -0.939585
0.337599 -0.081140 -0.937786 0.303174 -0.158950 -0.939585
0.337599 -0.081140 -0.937786 0.363480 -0.160126 -0.917737
0.441704 -0.156432 -0.883418 0.363480 -0.160126 -0.917737
0.326319 -0.237082 -0.915045 0.363480 -0.160126 -0.917737
0.425323 -0.309011 -0.850654 0.405358 -0.233317 -0.883883
0.326319 -0.237082 -0.915045 0.405358 -0.233317 -0.883883
0.441704 -0.156432 -0.883418 0.405358 -0.233317 -0.883883
0.441704 -0.156432 -0.883418 0.416350 -0.078416 -0.905817
0.337599 -0.081140 -0.937786 0.416350 -0.078416 -0.905817
0.447210 0.000000 -0.894429 0.416350 -0.078416 -0.905817
-0.737962 -0.264081 -0.621026 -0.680159 -0.308166 -0.665145
-0.638195 -0.262864 -0.723609 -0.680159 -0.308166 -0.665145
-0.671458 -0.386185 -0.632459 -0.680159 -0.308166 -0.665145
-0.671458 -0.386185 -0.632459 -0.731428 -0.343195 -0.589263
-0.762696 -0.383611 -0.520709 -0.731428 -0.343195 -0.589263
-0.737962 -0.264081 -0.621026 -0.731428 -0.343195 -0.589263
-0.822618 -0.259890 -0.505724 -0.772481 -0.306795 -0.556013
-0.737962 -0.264081 -0.621026 -0.772481 -0.306795 -0.556013
-0.762696 -0.383611 -0.520709 -0.772481 -0.306795 -0.556013
-0.762696 -0.383611 -0.520709 -0.705235 -0.427022 -0.565947
-0.671458 -0.386185 -0.632459 -0.705235 -0.427022 -0.565947
-0.688189 -0.499997 -0.525736 -0.705235 -0.427022 -0.565947
-0.737962 -0.264081 -0.621026 -0.790953 -0.214846 -0.572917
-0.822618 -0.259890 -0.505724 -0.790953 -0.214846 -0.572917
-0.790662 -0.131655 -0.597931 -0.790953 -0.214846 -0.572917
-0.790662 -0.131655 -0.597931 -0.739384 -0.181150 -0.648457
-0.695304 -0.132792 -0.706342 -0.739384 -0.181150 -0.648457
-0.737962 -0.264081 -0.621026 -0.739384 -0.181150 -0.648457
-0.638195 -0.262864 -0.723609 -0.698638 -0.216203 -0.682027
-0.737962 -0.264081 -0.621026 -0.698638 -0.216203 -0.682027
-0.695304 -0.132792 -0.706342 -0.698638 -0.216203 -0.682027
-0.695304 -0.132792 -0.706342 -0.748616 -0.084545 -0.657591
-0.790662 -0.131655 -0.597931 -0.748616 -0.084545 -0.657591
-0.738174 0.000000 -0.674610 -0.748616 -0.084545 -0.657591
-0.638052 0.000000 -0.769993 -0.582572 -0.049505 -0.811270
-0.525730 0.000000 -0.850652 -0.582572 -0.049505 -0.811270
-0.589216 -0.133070 -0.796942 -0.582572 -0.049505 -0.811270
-0.589216 -0.133070 -0.796942 -0.647244 -0.084102 -0.757629
-0.695304 -0.132792 -0.706342 -0.647244 -0.084102 -0.757629
-0.638052 0.000000 -0.769993 -0.647244 -0.084102 -0.757629
-0.738174 0.000000 -0.674610 -0.688914 -0.049607 -0.723144
-0.638052 0.000000 -0.769993 -0.688914 -0.049607 -0.723144
-0.695304 -0.132792 -0.706342 -0.688914 -0.049607 -0.723144
-0.695304 -0.132792 -0.706342 -0.638932 -0.181284 -0.747598
-0.589216 -0.133070 -0.796942 -0.638932 -0.181284 -0.747598
-0.638195 -0.262864 -0.723609 -0.638932 -0.181284 -0.747598
-0.824180 0.000000 -0.566328 -0.782072 -0.049999 -0.621179
-0.738174 0.000000 -0.674610 -0.782072 -0.049999 -0.621179
-0.790662 -0.131655 -0.597931 -0.782072 -0.049999 -0.621179
-0.790662 -0.131655 -0.597931 -0.835147 -0.082070 -0.543870
-0.866809 -0.131200 -0.481070 -0.835147 -0.082070 -0.543870
-0.824180 0.000000 -0.566328 -0.835147 -0.082070 -0.543870
-0.894425 0.000000 -0.447215 -0.860285 -0.050163 -0.507340
-0.824180 0.000000 -0.566328 -0.860285 -0.050163 -0.507340
-0.866809 -0.131200 -0.481070 -0.860285 -0.050163 -0.507340
-0.866809 -0.131200 -0.481070 -0.824415 -0.180318 -0.536494
-0.790662 -0.131655 -0.597931 -0.824415 -0.180318 -0.536494
-0.822618 -0.259890 -0.505724 -0.824415 -0.180318 -0.536494
-0.506729 -0.266402 -0.819912 -0.579868 -0.223785 -0.783373
-0.638195 -0.262864 -0.723609 -0.579868 -0.223785 -0.783373
-0.589216 -0.133070 -0.796942 -0.579868 -0.223785 -0.783373
-0.589216 -0.133070 -0.796942 -0.517531 -0.175914 -0.837386
-0.449297 -0.133070 -0.883417 -0.517531 -0.175914 -0.837386
-0.506729 -0.266402 -0.819912 -0.517531 -0.175914 -0.837386
-0.361800 -0.262863 -0.894429 -0.441339 -0.223785 -0.868988
-0.506729 -0.266402 -0.819912 -0.441339 -0.223785 -0.868988
-0.449297 -0.133070 -0.883417 -0.441339 -0.223785 -0.868988
-0.449297 -0.133070 -0.883417 -0.523494 -0.092126 -0.847034
-0.589216 -0.133070 -0.796942 -0.523494 -0.092126 -0.847034
-0.525730 0.000000 -0.850652 -0.523494 -0.092126 -0.847034
-0.506729 -0.266402 -0.819912 -0.428514 -0.311332 -0.848203
-0.361800 -0.262863 -0.894429 -0.428514 -0.311332 -0.848203
-0.409951 -0.399604 -0.819913 -0.428514 -0.311332 -0.848203
-0.409951 -0.399604 -0.819913 -0.491120 -0.356819 -0.794658
-0.550009 -0.399604 -0.733353 -0.491120 -0.356819 -0.794658
-0.506729 -0.266402 -0.819912 -0.491120 -0.356819 -0.794658
-0.638195 -0.262864 -0.723609 -0.567013 -0.311332 -0.762607
-0.506729 -0.266402 -0.819912 -0.567013 -0.311332 -0.762607
-0.550009 -0.399604 -0.733353 -0.567013 -0.311332 -0.762607
-0.550009 -0.399604 -0.733353 -0.471312 -0.443052 -0.762607
-0.409951 -0.399604 -0.819913 -0.471312 -0.443052 -0.762607
-0.447211 -0.525727 -0.723611 -0.471312 -0.443052 -0.762607
-0.574776 -0.519255 -0.632461 -0.646079 -0.469401 -0.601868
-0.688189 -0.499997 -0.525736 -0.646079 -0.469401 -0.601868
-0.671458 -0.386185 -0.632459 -0.646079 -0.469401 -0.601868
-0.671458 -0.386185 -0.632459 -0.602636 -0.437838 -0.667179
-0.550009 -0.399604 -0.733353 -0.602636 -0.437838 -0.667179
-0.574776 -0.519255 -0.632461 -0.602636 -0.437838 -0.667179
-0.447211 -0.525727 -0.723611 -0.525346 -0.482333 -0.700975
-0.574776 -0.519255 -0.632461 -0.525346 -0.482333 -0.700975
-0.550009 -0.399604 -0.733353 -0.525346 -0.482333 -0.700975
-0.550009 -0.399604 -0.733353 -0.621069 -0.350585 -0.700973
-0.671458 -0.386185 -0.632459 -0.621069 -0.350585 -0.700973
-0.638195 -0.262864 -0.723609 -0.621069 -0.350585 -0.700973
-0.308633 -0.519254 -0.796945 -0.392020 -0.482333 -0.783374
-0.447211 -0.525727 -0.723611 -0.392020 -0.482333 -0.783374
-0.409951 -0.399604 -0.819913 -0.392020 -0.482333 -0.783374
-0.409951 -0.399604 -0.819913 -0.327230 -0.437837 -0.837388
-0.265395 -0.386184 -0.883418 -0.327230 -0.437837 -0.837388
-0.308633 -0.519254 -0.796945 -0.327230 -0.437837 -0.837388
-0.162456 -0.499995 -0.850654 -0.249381 -0.469402 -0.847037
-0.308633 -0.519254 -0.796945 -0.249381 -0.469402 -0.847037
-0.265395 -0.386184 -0.883418 -0.249381 -0.469402 -0.847037
-0.265395 -0.386184 -0.883418 -0.349213 -0.350584 -0.868989
-0.409951 -0.399604 -0.819913 -0.349213 -0.350584 -0.868989
-0.361800 -0.262863 -0.894429 -0.349213 -0.350584 -0.868989
-0.369536 -0.711278 -0.597935 -0.289223 -0.728340 -0.621185
-0.228103 -0.702042 -0.674615 -0.289223 -0.728340 -0.621185
-0.254681 -0.783840 -0.566333 -0.289223 -0.728340 -0.621185
-0.254681 -0.783840 -0.566333 -0.336124 -0.768909 -0.543874
-0.392635 -0.783840 -0.481073 -0.336124 -0.768909 -0.543874
-0.369536 -0.711278 -0.597935 -0.336124 -0.768909 -0.543874
-0.501373 -0.702043 -0.505727 -0.426249 -0.728341 -0.536498
-0.369536 -0.711278 -0.597935 -0.426249 -0.728341 -0.536498
-0.392635 -0.783840 -0.481073 -0.426249 -0.728341 -0.536498
-0.392635 -0.783840 -0.481073 -0.313512 -0.802727 -0.507286
-0.254681 -0.783840 -0.566333 -0.313512 -0.802727 -0.507286
-0.276385 -0.850640 -0.447215 -0.313512 -0.802727 -0.507286
-0.369536 -0.711278 -0.597935 -0.448747 -0.685849 -0.572920
-0.501373 -0.702043 -0.505727 -0.448747 -0.685849 -0.572920
-0.479199 -0.620236 -0.621028 -0.448747 -0.685849 -0.572920
-0.479199 -0.620236 -0.621028 -0.400764 -0.647214 -0.648461
-0.341150 -0.620236 -0.706346 -0.400764 -0.647214 -0.648461
-0.369536 -0.711278 -0.597935 -0.400764 -0.647214 -0.648461
-0.228103 -0.702042 -0.674615 -0.311738 -0.685848 -0.657595
-0.369536 -0.711278 -0.597935 -0.311738 -0.685848 -0.657595
-0.341150 -0.620236 -0.706346 -0.311738 -0.685848 -0.657595
-0.341150 -0.620236 -0.706346 -0.421511 -0.597632 -0.682030
-0.479199 -0.620236 -0.621028 -0.421511 -0.597632 -0.682030
-0.447211 -0.525727 -0.723611 -0.421511 -0.597632 -0.682030
-0.308633 -0.519254 -0.796945 -0.227103 -0.538757 -0.811274
-0.162456 -0.499995 -0.850654 -0.227103 -0.538757 -0.811274
-0.197165 -0.606821 -0.769997 -0.227103 -0.538757 -0.811274
-0.197165 -0.606821 -0.769997 -0.279992 -0.589574 -0.757632
-0.341150 -0.620236 -0.706346 -0.279992 -0.589574 -0.757632
-0.308633 -0.519254 -0.796945 -0.279992 -0.589574 -0.757632
-0.447211 -0.525727 -0.723611 -0.369852 -0.551637 -0.747600
-0.308633 -0.519254 -0.796945 -0.369852 -0.551637 -0.747600
-0.341150 -0.620236 -0.706346 -0.369852 -0.551637 -0.747600
-0.341150 -0.620236 -0.706346 -0.260062 -0.639864 -0.723147
-0.197165 -0.606821 -0.769997 -0.260062 -0.639864 -0.723147
-0.228103 -0.702042 -0.674615 -0.260062 -0.639864 -0.723147
-0.574776 -0.519255 -0.632461 -0.503263 -0.551638 -0.665148
-0.447211 -0.525727 -0.723611 -0.503263 -0.551638 -0.665148
-0.479199 -0.620236 -0.621028 -0.503263 -0.551638 -0.665148
-0.479199 -0.620236 -0.621028 -0.552422 -0.589576 -0.589263
-0.600523 -0.606822 -0.520710 -0.552422 -0.589576 -0.589263
-0.574776 -0.519255 -0.632461 -0.552422 -0.589576 -0.589263
-0.688189 -0.499997 -0.525736 -0.624054 -0.538759 -0.565947
-0.574776 -0.519255 -0.632461 -0.624054 -0.538759 -0.565947
-0.600523 -0.606822 -0.520710 -0.624054 -0.538759 -0.565947
-0.600523 -0.606822 -0.520710 -0.530491 -0.639865 -0.556015
-0.479199 -0.620236 -0.621028 -0.530491 -0.639865 -0.556015
-0.501373 -0.702043 -0.505727 -0.530491 -0.639865 -0.556015
-0.225429 -0.264080 -0.937786 -0.151843 -0.306795 -0.939585
-0.084442 -0.259889 -0.961939 -0.151843 -0.306795 -0.939585
-0.124640 -0.383610 -0.915045 -0.151843 -0.306795 -0.939585
-0.124640 -0.383610 -0.915045 -0.199938 -0.343193 -0.917738
-0.265395 -0.386184 -0.883418 -0.199938 -0.343193 -0.917738
-0.225429 -0.264080 -0.937786 -0.199938 -0.343193 -0.917738
-0.361800 -0.262863 -0.894429 -0.290742 -0.308163 -0.905817
-0.225429 -0.264080 -0.937786 -0.290742 -0.308163 -0.905817
-0.265395 -0.386184 -0.883418 -0.290742 -0.308163 -0.905817
-0.265395 -0.386184 -0.883418 -0.190798 -0.427022 -0.883883
-0.124640 -0.383610 -0.915045 -0.190798 -0.427022 -0.883883
-0.162456 -0.499995 -0.850654 -0.190798 -0.427022 -0.883883
-0.225429 -0.264080 -0.937786 -0.297576 -0.216203 -0.929895
-0.361800 -0.262863 -0.894429 -0.297576 -0.216203 -0.929895
-0.320818 -0.132791 -0.937786 -0.297576 -0.216203 -0.929895
-0.320818 -0.132791 -0.937786 -0.249330 -0.181149 -0.951325
-0.181206 -0.131654 -0.974593 -0.249330 -0.181149 -0.951325
-0.225429 -0.264080 -0.937786 -0.249330 -0.181149 -0.951325
-0.084442 -0.259889 -0.961939 -0.158702 -0.214845 -0.963668
-0.225429 -0.264080 -0.937786 -0.158702 -0.214845 -0.963668
-0.181206 -0.131654 -0.974593 -0.158702 -0.214845 -0.963668
-0.181206 -0.131654 -0.974593 -0.253371 -0.084545 -0.963668
-0.320818 -0.132791 -0.937786 -0.253371 -0.084545 -0.963668
-0.273266 0.000000 -0.961939 -0.253371 -0.084545 -0.963668
-0.137952 0.000000 -0.990439 -0.069054 -0.050170 -0.996351
0.000000 0.000000 -1.000000 -0.069054 -0.050170 -0.996351
-0.042628 -0.131199 -0.990439 -0.069054 -0.050170 -0.996351
-0.042628 -0.131199 -0.990439 -0.112959 -0.082070 -0.990204
-0.181206 -0.131654 -0.974593 -0.112959 -0.082070 -0.990204
-0.137952 0.000000 -0.990439 -0.112959 -0.082070 -0.990204
-0.273266 0.000000 -0.961939 -0.205844 -0.050000 -0.977307
-0.137952 0.000000 -0.990439 -0.205844 -0.050000 -0.977307
-0.181206 -0.131654 -0.974593 -0.205844 -0.050000 -0.977307
-0.181206 -0.131654 -0.974593 -0.111162 -0.180318 -0.977307
-0.042628 -0.131199 -0.990439 -0.111162 -0.180318 -0.977307
-0.084442 -0.259889 -0.961939 -0.111162 -0.180318 -0.977307
-0.403354 0.000000 -0.915044 -0.338704 -0.049607 -0.939584
-0.273266 0.000000 -0.961939 -0.338704 -0.049607 -0.939584
-0.320818 -0.132791 -0.937786 -0.338704 -0.049607 -0.939584
-0.320818 -0.132791 -0.937786 -0.388183 -0.084102 -0.917737
-0.449297 -0.133070 -0.883417 -0.388183 -0.084102 -0.917737
-0.403354 0.000000 -0.915044 -0.388183 -0.084102 -0.917737
-0.525730 0.000000 -0.850652 -0.465085 -0.049505 -0.883881
-0.403354 0.000000 -0.915044 -0.465085 -0.049505 -0.883881
-0.449297 -0.133070 -0.883417 -0.465085 -0.049505 -0.883881
-0.449297 -0.133070 -0.883417 -0.382928 -0.181285 -0.905816
-0.320818 -0.132791 -0.937786 -0.382928 -0.181285 -0.905816
-0.361800 -0.262863 -0.894429 -0.382928 -0.181285 -0.905816
-0.479199 0.620236 -0.621028 -0.503263 0.551638 -0.665148
-0.447211 0.525727 -0.723611 -0.503263 0.551638 -0.665148
-0.574776 0.519255 -0.632461 -0.503263 0.551638 -0.665148
-0.574776 0.519255 -0.632461 -0.552422 0.589576 -0.589263
-0.600523 0.606822 -0.520710 -0.552422 0.589576 -0.589263
-0.479199 0.620236 -0.621028 -0.552422 0.589576 -0.589263
-0.501373 0.702043 -0.505727 -0.530491 0.639865 -0.556015
-0.479199 0.620236 -0.621028 -0.530491 0.639865 -0.556015
-0.600523 0.606822 -0.520710 -0.530491 0.639865 -0.556015
-0.600523 0.606822 -0.520710 -0.624054 0.538759 -0.565947
-0.574776 0.519255 -0.632461 -0.624054 0.538759 -0.565947
-0.688189 0.499997 -0.525736 -0.624054 0.538759 -0.565947
-0.479199 0.620236 -0.621028 -0.448747 0.685849 -0.572920
-0.501373 0.702043 -0.505727 -0.448747 0.685849 -0.572920
-0.369536 0.711278 -0.597935 -0.448747 0.685849 -0.572920
-0.369536 0.711278 -0.597935 -0.400764 0.647214 -0.648461
-0.341150 0.620236 -0.706346 -0.400764 0.647214 -0.648461
-0.479199 0.620236 -0.621028 -0.400764 0.647214 -0.648461
-0.447211 0.525727 -0.723611 -0.421511 0.597632 -0.682030
-0.479199 0.620236 -0.621028 -0.421511 0.597632 -0.682030
-0.341150 0.620236 -0.706346 -0.421511 0.597632 -0.682030
-0.341150 0.620236 -0.706346 -0.311738 0.685848 -0.657595
-0.369536 0.711278 -0.597935 -0.311738 0.685848 -0.657595
-0.228103 0.702042 -0.674615 -0.311738 0.685848 -0.657595
-0.197165 0.606821 -0.769997 -0.227103 0.538757 -0.811274
-0.162456 0.499995 -0.850654 -0.227103 0.538757 -0.811274
-0.308633 0.519254 -0.796945 -0.227103 0.538757 -0.811274
-0.308633 0.519254 -0.796945 -0.279992 0.589574 -0.757632
-0.341150 0.620236 -0.706346 -0.279992 0.589574 -0.757632
-0.197165 0.606821 -0.769997 -0.279992 0.589574 -0.757632
-0.228103 0.702042 -0.674615 -0.260062 0.639864 -0.723147
-0.197165 0.606821 -0.769997 -0.260062 0.639864 -0.723147
-0.341150 0.620236 -0.706346 -0.260062 0.639864 -0.723147
-0.341150 0.620236 -0.706346 -0.369852 0.551637 -0.747600
-0.308633 0.519254 -0.796945 -0.369852 0.551637 -0.747600
-0.447211 0.525727 -0.723611 -0.369852 0.551637 -0.747600
-0.254681 0.783840 -0.566333 -0.289223 0.728340 -0.621185
-0.228103 0.702042 -0.674615 -0.289223 0.728340 -0.621185
-0.369536 0.711278 -0.597935 -0.289223 0.728340 -0.621185
-0.369536 0.711278 -0.597935 -0.336124 0.768909 -0.543874
-0.392635 0.783840 -0.481073 -0.336124 0.768909 -0.543874
-0.254681 0.783840 -0.566333 -0.336124 0.768909 -0.543874
-0.276385 0.850640 -0.447215 -0.313512 0.802727 -0.507286
-0.254681 0.783840 -0.566333 -0.313512 0.802727 -0.507286
-0.392635 0.783840 -0.481073 -0.313512 0.802727 -0.507286
-0.392635 0.783840 -0.481073 -0.426249 0.728341 -0.536498
-0.369536 0.711278 -0.597935 -0.426249 0.728341 -0.536498
-0.501373 0.702043 -0.505727 -0.426249 0.728341 -0.536498
-0.409951 0.399604 -0.819913 -0.392020 0.482333 -0.783374
-0.447211 0.525727 -0.723611 -0.392020 0.482333 -0.783374
-0.308633 0.519254 -0.796945 -0.392020 0.482333 -0.783374
-0.308633 0.519254 -0.796945 -0.327230 0.437837 -0.837388
-0.265395 0.386184 -0.883418 -0.327230 0.437837 -0.837388
-0.409951 0.399604 -0.819913 -0.327230 0.437837 -0.837388
-0.361800 0.262863 -0.894429 -0.349213 0.350584 -0.868989
-0.409951 0.399604 -0.819913 -0.349213 0.350584 -0.868989
-0.265395 0.386184 -0.883418 -0.349213 0.350584 -0.868989
-0.265395 0.386184 -0.883418 -0.249381 0.469402 -0.847037
-0.308633 0.519254 -0.796945 -0.249381 0.469402 -0.847037
-0.162456 0.499995 -0.850654 -0.249381 0.469402 -0.847037
-0.409951 0.399604 -0.819913 -0.428514 0.311332 -0.848203
-0.361800 0.262863 -0.894429 -0.428514 0.311332 -0.848203
-0.506729 0.266402 -0.819912 -0.428514 0.311332 -0.848203
-0.506729 0.266402 -0.819912 -0.491120 0.356819 -0.794658
-0.550009 0.399604 -0.733353 -0.491120 0.356819 -0.794658
-0.409951 0.399604 -0.819913 -0.491120 0.356819 -0.794658
-0.447211 0.525727 -0.723611 -0.471312 0.443052 -0.762607
-0.409951 0.399604 -0.819913 -0.471312 0.443052 -0.762607
-0.550009 0.399604 -0.733353 -0.471312 0.443052 -0.762607
-0.550009 0.399604 -0.733353 -0.567013 0.311332 -0.762607
-0.506729 0.266402 -0.819912 -0.567013 0.311332 -0.762607
-0.638195 0.262864 -0.723609 -0.567013 0.311332 -0.762607
-0.671458 0.386185 -0.632459 -0.646079 0.469401 -0.601868
-0.688189 0.499997 -0.525736 -0.646079 0.469401 -0.601868
-0.574776 0.519255 -0.632461 -0.646079 0.469401 -0.601868
-0.574776 0.519255 -0.632461 -0.602636 0.437838 -0.667179
-0.550009 0.399604 -0.733353 -0.602636 0.437838 -0.667179
-0.671458 0.386185 -0.632459 -0.602636 0.437838 -0.667179
-0.638195 0.262864 -0.723609 -0.621069 0.350585 -0.700973
-0.671458 0.386185 -0.632459 -0.621069 0.350585 -0.700973
-0.550009 0.399604 -0.733353 -0.621069 0.350585 -0.700973
-0.550009 0.399604 -0.733353 -0.525346 0.482333 -0.700975
-0.574776 0.519255 -0.632461 -0.525346 0.482333 -0.700975
-0.447211 0.525727 -0.723611 -0.525346 0.482333 -0.700975
-0.589216 0.133070 -0.796942 -0.579868 0.223785 -0.783373
-0.638195 0.262864 -0.723609 -0.579868 0.223785 -0.783373
-0.506729 0.266402 -0.819912 -0.579868 0.223785 -0.783373
-0.506729 0.266402 -0.819912 -0.517531 0.175914 -0.837386
-0.449297 0.133070 -0.883417 -0.517531 0.175914 -0.837386
-0.589216 0.133070 -0.796942 -0.517531 0.175914 -0.837386
-0.525730 0.000000 -0.850652 -0.523494 0.092126 -0.847034
-0.589216 0.133070 -0.796942 -0.523494 0.092126 -0.847034
-0.449297 0.133070 -0.883417 -0.523494 0.092126 -0.847034
-0.449297 0.133070 -0.883417 -0.441339 0.223785 -0.868988
-0.506729 0.266402 -0.819912 -0.441339 0.223785 -0.868988
-0.361800 0.262863 -0.894429 -0.441339 0.223785 -0.868988
-0.790662 0.131655 -0.597931 -0.782072 0.049999 -0.621179
-0.738174 0.000000 -0.674610 -0.782072 0.049999 -0.621179
-0.824180 0.000000 -0.566328 -0.782072 0.049999 -0.621179
-0.824180 0.000000 -0.566328 -0.835147 0.082070 -0.543870
-0.866809 0.131200 -0.481070 -0.835147 0.082070 -0.543870
-0.790662 0.131655 -0.597931 -0.835147 0.082070 -0.543870
-0.822618 0.259890 -0.505724 -0.824415 0.180318 -0.536494
-0.790662 0.131655 -0.597931 -0.824415 0.180318 -0.536494
-0.866809 0.131200 -0.481070 -0.824415 0.180318 -0.536494
-0.866809 0.131200 -0.481070 -0.860285 0.050163 -0.507340
-0.824180 0.000000 -0.566328 -0.860285 0.050163 -0.507340
-0.894425 0.000000 -0.447215 -0.860285 0.050163 -0.507340
-0.790662 0.131655 -0.597931 -0.790953 0.214846 -0.572917
-0.822618 0.259890 -0.505724 -0.790953 0.214846 -0.572917
-0.737962 0.264081 -0.621026 -0.790953 0.214846 -0.572917
-0.737962 0.264081 -0.621026 -0.739384 0.181150 -0.648457
-0.695304 0.132792 -0.706342 -0.739384 0.181150 -0.648457
-0.790662 0.131655 -0.597931 -0.739384 0.181150 -0.648457
-0.738174 0.000000 -0.674610 -0.748616 0.084545 -0.657591
-0.790662 0.131655 -0.597931 -0.748616 0.084545 -0.657591
-0.695304 0.132792 -0.706342 -0.748616 0.084545 -0.657591
-0.695304 0.132792 -0.706342 -0.698638 0.216203 -0.682027
-0.737962 0.264081 -0.621026 -0.698638 0.216203 -0.682027
-0.638195 0.262864 -0.723609 -0.698638 0.216203 -0.682027
-0.589216 0.133070 -0.796942 -0.582572 0.049505 -0.811270
-0.525730 0.000000 -0.850652 -0.582572 0.049505 -0.811270
-0.638052 0.000000 -0.769993 -0.582572 0.049505 -0.811270
-0.638052 0.000000 -0.769993 -0.647244 0.084102 -0.757629
-0.695304 0.132792 -0.706342 -0.647244 0.084102 -0.757629
-0.589216 0.133070 -0.796942 -0.647244 0.084102 -0.757629
-0.638195 0.262864 -0.723609 -0.638932 0.181284 -0.747598
-0.589216 0.133070 -0.796942 -0.638932 0.181284 -0.747598
-0.695304 0.132792 -0.706342 -0.638932 0.181284 -0.747598
-0.695304 0.132792 -0.706342 -0.688914 0.049607 -0.723144
-0.638052 0.000000 -0.769993 -0.688914 0.049607 -0.723144
-0.738174 0.000000 -0.674610 -0.688914 0.049607 -0.723144
-0.671458 0.386185 -0.632459 -0.680159 0.308166 -0.665145
-0.638195 0.262864 -0.723609 -0.680159 0.308166 -0.665145
-0.737962 0.264081 -0.621026 -0.680159 0.308166 -0.665145
-0.737962 0.264081 -0.621026 -0.731428 0.343195 -0.589263
-0.762696 0.383611 -0.520709 -0.731428 0.343195 -0.589263
-0.671458 0.386185 -0.632459 -0.731428 0.343195 -0.589263
-0.688189 0.499997 -0.525736 -0.705235 0.427022 -0.565947
-0.671458 0.386185 -0.632459 -0.705235 0.427022 -0.565947
-0.762696 0.383611 -0.520709 -0.705235 0.427022 -0.565947
-0.762696 0.383611 -0.520709 -0.772481 0.306795 -0.556013
-0.737962 0.264081 -0.621026 -0.772481 0.306795 -0.556013
-0.822618 0.259890 -0.505724 -0.772481 0.306795 -0.556013
-0.320818 0.132791 -0.937786 -0.338704 0.049607 -0.939584
-0.273266 0.000000 -0.961939 -0.338704 0.049607 -0.939584
-0.403354 0.000000 -0.915044 -0.338704 0.049607 -0.939584
-0.403354 0.000000 -0.915044 -0.388183 0.084102 -0.917737
-0.449297 0.133070 -0.883417 -0.388183 0.084102 -0.917737
-0.320818 0.132791 -0.937786 -0.388183 0.084102 -0.917737
-0.361800 0.262863 -0.894429 -0.382928 0.181285 -0.905816
-0.320818 0.132791 -0.937786 -0.382928 0.181285 -0.905816
-0.449297 0.133070 -0.883417 -0.382928 0.181285 -0.905816
-0.449297 0.133070 -0.883417 -0.465085 0.049505 -0.883881
-0.403354 0.000000 -0.915044 -0.465085 0.049505 -0.883881
-0.525730 0.000000 -0.850652 -0.465085 0.049505 -0.883881
-0.320818 0.132791 -0.937786 -0.297576 0.216203 -0.929895
-0.361800 0.262863 -0.894429 -0.297576 0.216203 -0.929895
-0.225429 0.264080 -0.937786 -0.297576 0.216203 -0.929895
-0.225429 0.264080 -0.937786 -0.249330 0.181149 -0.951325
-0.181206 0.131654 -0.974593 -0.249330 0.181149 -0.951325
-0.320818 0.132791 -0.937786 -0.249330 0.181149 -0.951325
-0.273266 0.000000 -0.961939 -0.253371 0.084545 -0.963668
-0.320818 0.132791 -0.937786 -0.253371 0.084545 -0.963668
-0.181206 0.131654 -0.974593 -0.253371 0.084545 -0.963668
-0.181206 0.131654 -0.974593 -0.158702 0.214845 -0.963668
-0.225429 0.264080 -0.937786 -0.158702 0.214845 -0.963668
-0.084442 0.259889 -0.961939 -0.158702 0.214845 -0.963668
-0.042628 0.131199 -0.990439 -0.069054 0.050170 -0.996351
0.000000 0.000000 -1.000000 -0.069054 0.050170 -0.996351
-0.137952 0.000000 -0.990439 -0.069054 0.050170 -0.996351
-0.137952 0.000000 -0.990439 -0.112959 0.082070 -0.990204
-0.181206 0.131654 -0.974593 -0.112959 0.082070 -0.990204
-0.042628 0.131199 -0.990439 -0.112959 0.082070 -0.990204
-0.084442 0.259889 -0.961939 -0.111162 0.180318 -0.977307
-0.042628 0.131199 -0.990439 -0.111162 0.180318 -0.977307
-0.181206 0.131654 -0.974593 -0.111162 0.180318 -0.977307
-0.181206 0.131654 -0.974593 -0.205844 0.050000 -0.977307
-0.137952 0.000000 -0.990439 -0.205844 0.050000 -0.977307
-0.273266 0.000000 -0.961939 -0.205844 0.050000 -0.977307
-0.124640 0.383610 -0.915045 -0.151843 0.306795 -0.939585
-0.084442 0.259889 -0.961939 -0.151843 0.306795 -0.939585
-0.225429 0.264080 -0.937786 -0.151843 0.306795 -0.939585
-0.225429 0.264080 -0.937786 -0.199938 0.343193 -0.917738
-0.265395 0.386184 -0.883418 -0.199938 0.343193 -0.917738
-0.124640 0.383610 -0.915045 -0.199938 0.343193 -0.917738
-0.162456 0.499995 -0.850654 -0.190798 0.427022 -0.883883
-0.124640 0.383610 -0.915045 -0.190798 0.427022 -0.883883
-0.265395 0.386184 -0.883418 -0.190798 0.427022 -0.883883
-0.265395 0.386184 -0.883418 -0.290742 0.308163 -0.905817
-0.225429 0.264080 -0.937786 -0.290742 0.308163 -0.905817
-0.361800 0.262863 -0.894429 -0.290742 0.308163 -0.905817
0.441802 0.647406 -0.621028 0.369126 0.649095 -0.665148
0.361804 0.587779 -0.723612 0.369126 0.649095 -0.665148
0.316229 0.707101 -0.632461 0.369126 0.649095 -0.665148
0.316229 0.707101 -0.632461 0.390015 0.707570 -0.589264
0.391555 0.758647 -0.520711 0.390015 0.707570 -0.589264
0.441802 0.647406 -0.621028 0.390015 0.707570 -0.589264
0.512753 0.693775 -0.505727 0.444622 0.702252 -0.556016
0.441802 0.647406 -0.621028 0.444622 0.702252 -0.556016
0.391555 0.758647 -0.520711 0.444622 0.702252 -0.556016
0.391555 0.758647 -0.520711 0.319551 0.759993 -0.565949
0.316229 0.707101 -0.632461 0.319551 0.759993 -0.565949
0.262869 0.809012 -0.525738 0.319551 0.759993 -0.565949
0.441802 0.647406 -0.621028 0.513612 0.638722 -0.572920
0.512753 0.693775 -0.505727 0.513612 0.638722 -0.572920
0.562274 0.571246 -0.597935 0.513612 0.638722 -0.572920
0.562274 0.571246 -0.597935 0.491696 0.581148 -0.648461
0.484459 0.516115 -0.706346 0.491696 0.581148 -0.648461
0.441802 0.647406 -0.621028 0.491696 0.581148 -0.648461
0.361804 0.587779 -0.723612 0.438131 0.585558 -0.682029
0.441802 0.647406 -0.621028 0.438131 0.585558 -0.682029
0.484459 0.516115 -0.706346 0.438131 0.585558 -0.682029
0.484459 0.516115 -0.706346 0.555949 0.508419 -0.657595
0.562274 0.571246 -0.597935 0.555949 0.508419 -0.657595
0.597194 0.433882 -0.674615 0.555949 0.508419 -0.657595
0.516194 0.375032 -0.769996 0.442211 0.382472 -0.811273
0.425323 0.309011 -0.850654 0.442211 0.382472 -0.811273
0.398469 0.453985 -0.796945 0.442211 0.382472 -0.811273
0.398469 0.453985 -0.796945 0.474197 0.448476 -0.757632
0.484459 0.516115 -0.706346 0.474197 0.448476 -0.757632
0.516194 0.375032 -0.769996 0.474197 0.448476 -0.757632
0.597194 0.433882 -0.674615 0.528184 0.445062 -0.723147
0.516194 0.375032 -0.769996 0.528184 0.445062 -0.723147
0.484459 0.516115 -0.706346 0.528184 0.445062 -0.723147
0.484459 0.516115 -0.706346 0.410351 0.522213 -0.747600
0.398469 0.453985 -0.796945 0.410351 0.522213 -0.747600
0.361804 0.587779 -0.723612 0.410351 0.522213 -0.747600
0.666776 0.484435 -0.566333 0.603320 0.500136 -0.621184
0.597194 0.433882 -0.674615 0.603320 0.500136 -0.621184
0.562274 0.571246 -0.597935 0.603320 0.500136 -0.621184
0.562274 0.571246 -0.597935 0.627409 0.557278 -0.543874
0.624147 0.615637 -0.481073 0.627409 0.557278 -0.543874
0.666776 0.484435 -0.566333 0.627409 0.557278 -0.543874
0.723600 0.525720 -0.447215 0.666555 0.546224 -0.507291
0.666776 0.484435 -0.566333 0.666555 0.546224 -0.507291
0.624147 0.615637 -0.481073 0.666555 0.546224 -0.507291
0.624147 0.615637 -0.481073 0.560977 0.630456 -0.536498
0.562274 0.571246 -0.597935 0.560977 0.630456 -0.536498
0.512753 0.693775 -0.505727 0.560977 0.630456 -0.536498
0.253366 0.513369 -0.819913 0.337586 0.521881 -0.783375
0.361804 0.587779 -0.723612 0.337586 0.521881 -0.783375
0.398469 0.453985 -0.796945 0.337586 0.521881 -0.783375
0.398469 0.453985 -0.796945 0.315290 0.446511 -0.837389
0.285272 0.371742 -0.883418 0.315290 0.446511 -0.837389
0.253366 0.513369 -0.819913 0.315290 0.446511 -0.837389
0.138197 0.425320 -0.894430 0.225515 0.440456 -0.868989
0.253366 0.513369 -0.819913 0.225515 0.440456 -0.868989
0.285272 0.371742 -0.883418 0.225515 0.440456 -0.868989
0.285272 0.371742 -0.883418 0.369365 0.382229 -0.847037
0.398469 0.453985 -0.796945 0.369365 0.382229 -0.847037
0.425323 0.309011 -0.850654 0.369365 0.382229 -0.847037
0.253366 0.513369 -0.819913 0.163680 0.503745 -0.848204
0.138197 0.425320 -0.894430 0.163680 0.503745 -0.848204
0.096779 0.564248 -0.819913 0.163680 0.503745 -0.848204
0.096779 0.564248 -0.819913 0.187594 0.577344 -0.794658
0.210088 0.646572 -0.733354 0.187594 0.577344 -0.794658
0.253366 0.513369 -0.819913 0.187594 0.577344 -0.794658
0.361804 0.587779 -0.723612 0.275727 0.585152 -0.762608
0.253366 0.513369 -0.819913 0.275727 0.585152 -0.762608
0.210088 0.646572 -0.733354 0.275727 0.585152 -0.762608
0.210088 0.646572 -0.733354 0.120883 0.635465 -0.762608
0.096779 0.564248 -0.819913 0.120883 0.635465 -0.762608
0.052790 0.688185 -0.723612 0.120883 0.635465 -0.762608
0.159797 0.757930 -0.632461 0.246785 0.759508 -0.601868
0.262869 0.809012 -0.525738 0.246785 0.759508 -0.601868
0.316229 0.707101 -0.632461 0.246785 0.759508 -0.601868
0.316229 0.707101 -0.632461 0.230190 0.708436 -0.667181
0.210088 0.646572 -0.733354 0.230190 0.708436 -0.667181
0.159797 0.757930 -0.632461 0.230190 0.708436 -0.667181
0.052790 0.688185 -0.723612 0.141510 0.699005 -0.700976
0.159797 0.757930 -0.632461 0.141510 0.699005 -0.700976
0.210088 0.646572 -0.733354 0.141510 0.699005 -0.700976
0.210088 0.646572 -0.733354 0.296388 0.648682 -0.700975
0.316229 0.707101 -0.632461 0.296388 0.648682 -0.700975
0.361804 0.587779 -0.723612 0.296388 0.648682 -0.700975
-0.055516 0.601496 -0.796945 0.033647 0.620638 -0.783375
0.052790 0.688185 -0.723612 0.033647 0.620638 -0.783375
0.096779 0.564248 -0.819913 0.033647 0.620638 -0.783375
0.096779 0.564248 -0.819913 0.007383 0.546558 -0.837389
-0.012280 0.468424 -0.883418 0.007383 0.546558 -0.837389
-0.055516 0.601496 -0.796945 0.007383 0.546558 -0.837389
-0.162456 0.499995 -0.850654 -0.074149 0.526337 -0.847037
-0.055516 0.601496 -0.796945 -0.074149 0.526337 -0.847037
-0.012280 0.468424 -0.883418 -0.074149 0.526337 -0.847037
-0.012280 0.468424 -0.883418 0.076453 0.488889 -0.868989
0.096779 0.564248 -0.819913 0.076453 0.488889 -0.868989
0.138197 0.425320 -0.894430 0.076453 0.488889 -0.868989
-0.119111 0.792645 -0.597935 -0.194115 0.759242 -0.621185
-0.228103 0.702042 -0.674615 -0.194115 0.759242 -0.621185
-0.254681 0.783840 -0.566333 -0.194115 0.759242 -0.621185
-0.254681 0.783840 -0.566333 -0.180016 0.819632 -0.543873
-0.143074 0.864927 -0.481073 -0.180016 0.819632 -0.543873
-0.119111 0.792645 -0.597935 -0.180016 0.819632 -0.543873
-0.007026 0.862665 -0.505728 -0.083259 0.839784 -0.536498
-0.119111 0.792645 -0.597935 -0.083259 0.839784 -0.536498
-0.143074 0.864927 -0.481073 -0.083259 0.839784 -0.536498
-0.143074 0.864927 -0.481073 -0.218187 0.833700 -0.507286
-0.254681 0.783840 -0.566333 -0.218187 0.833700 -0.507286
-0.276385 0.850640 -0.447215 -0.218187 0.833700 -0.507286
-0.119111 0.792645 -0.597935 -0.040082 0.818631 -0.572920
-0.007026 0.862665 -0.505728 -0.040082 0.818631 -0.572920
0.023119 0.783447 -0.621029 -0.040082 0.818631 -0.572920
0.023119 0.783447 -0.621029 -0.056193 0.759171 -0.648462
-0.088563 0.702305 -0.706346 -0.056193 0.759171 -0.648462
-0.119111 0.792645 -0.597935 -0.056193 0.759171 -0.648462
-0.228103 0.702042 -0.674615 -0.150923 0.738099 -0.657595
-0.119111 0.792645 -0.597935 -0.150923 0.738099 -0.657595
-0.088563 0.702305 -0.706346 -0.150923 0.738099 -0.657595
-0.088563 0.702305 -0.706346 -0.010265 0.731252 -0.682030
0.023119 0.783447 -0.621029 -0.010265 0.731252 -0.682030
0.052790 0.688185 -0.723612 -0.010265 0.731252 -0.682030
-0.055516 0.601496 -0.796945 -0.132938 0.569353 -0.811274
-0.162456 0.499995 -0.850654 -0.132938 0.569353 -0.811274
-0.197165 0.606821 -0.769997 -0.132938 0.569353 -0.811274
-0.197165 0.606821 -0.769997 -0.120019 0.641552 -0.757632
-0.088563 0.702305 -0.706346 -0.120019 0.641552 -0.757632
-0.055516 0.601496 -0.796945 -0.120019 0.641552 -0.757632
0.052790 0.688185 -0.723612 -0.025024 0.663677 -0.747600
-0.055516 0.601496 -0.796945 -0.025024 0.663677 -0.747600
-0.088563 0.702305 -0.706346 -0.025024 0.663677 -0.747600
-0.088563 0.702305 -0.706346 -0.165702 0.670523 -0.723147
-0.197165 0.606821 -0.769997 -0.165702 0.670523 -0.723147
-0.228103 0.702042 -0.674615 -0.165702 0.670523 -0.723147
0.159797 0.757930 -0.632461 0.082907 0.742094 -0.665149
0.052790 0.688185 -0.723612 0.082907 0.742094 -0.665149
0.023119 0.783447 -0.621029 0.082907 0.742094 -0.665149
0.023119 0.783447 -0.621029 0.100379 0.801681 -0.589264
0.129157 0.843907 -0.520711 0.100379 0.801681 -0.589264
0.159797 0.757930 -0.632461 0.100379 0.801681 -0.589264
0.262869 0.809012 -0.525738 0.188200 0.802673 -0.565948
0.159797 0.757930 -0.632461 0.188200 0.802673 -0.565948
0.129157 0.843907 -0.520711 0.188200 0.802673 -0.565948
0.129157 0.843907 -0.520711 0.053077 0.829476 -0.556015
0.023119 0.783447 -0.621029 0.053077 0.829476 -0.556015
-0.007026 0.862665 -0.505728 0.053077 0.829476 -0.556015
0.027156 0.346149 -0.937787 -0.057484 0.337453 -0.939585
-0.084442 0.259889 -0.961939 -0.057484 0.337453 -0.939585
-0.124640 0.383610 -0.915045 -0.057484 0.337453 -0.939585
-0.124640 0.383610 -0.915045 -0.039967 0.395171 -0.917738
-0.012280 0.468424 -0.883418 -0.039967 0.395171 -0.917738
0.027156 0.346149 -0.937787 -0.039967 0.395171 -0.917738
0.138197 0.425320 -0.894430 0.054083 0.420203 -0.905817
0.027156 0.346149 -0.937787 0.054083 0.420203 -0.905817
-0.012280 0.468424 -0.883418 0.054083 0.420203 -0.905817
-0.012280 0.468424 -0.883418 -0.096634 0.457617 -0.883883
-0.124640 0.383610 -0.915045 -0.096634 0.457617 -0.883883
-0.162456 0.499995 -0.850654 -0.096634 0.457617 -0.883883
0.027156 0.346149 -0.937787 0.113666 0.349821 -0.929895
0.138197 0.425320 -0.894430 0.113666 0.349821 -0.929895
0.181495 0.296000 -0.937787 0.113666 0.349821 -0.929895
0.181495 0.296000 -0.937787 0.095237 0.293104 -0.951325
0.069216 0.213020 -0.974593 0.095237 0.293104 -0.951325
0.027156 0.346149 -0.937787 0.095237 0.293104 -0.951325
-0.084442 0.259889 -0.961939 0.002112 0.267095 -0.963668
0.027156 0.346149 -0.937787 0.002112 0.267095 -0.963668
0.069216 0.213020 -0.974593 0.002112 0.267095 -0.963668
0.069216 0.213020 -0.974593 0.155288 0.217324 -0.963668
0.181495 0.296000 -0.937787 0.155288 0.217324 -0.963668
0.221076 0.160619 -0.961939 0.155288 0.217324 -0.963668
0.111605 0.081085 -0.990439 0.026377 0.081177 -0.996351
0.000000 0.000000 -1.000000 0.026377 0.081177 -0.996351
-0.042628 0.131199 -0.990439 0.026377 0.081177 -0.996351
-0.042628 0.131199 -0.990439 0.043148 0.132790 -0.990205
0.069216 0.213020 -0.974593 0.043148 0.132790 -0.990205
0.111605 0.081085 -0.990439 0.043148 0.132790 -0.990205
0.221076 0.160619 -0.961939 0.137141 0.161441 -0.977307
0.111605 0.081085 -0.990439 0.137141 0.161441 -0.977307
0.069216 0.213020 -0.974593 0.137141 0.161441 -0.977307
0.069216 0.213020 -0.974593 -0.016055 0.211219 -0.977307
-0.042628 0.131199 -0.990439 -0.016055 0.211219 -0.977307
-0.084442 0.259889 -0.961939 -0.016055 0.211219 -0.977307
0.326319 0.237082 -0.915045 0.244858 0.239215 -0.939585
0.221076 0.160619 -0.961939 0.244858 0.239215 -0.939585
0.181495 0.296000 -0.937787 0.244858 0.239215 -0.939585
0.181495 0.296000 -0.937787 0.264613 0.296205 -0.917738
0.285272 0.371742 -0.883418 0.264613 0.296205 -0.917738
0.326319 0.237082 -0.915045 0.264613 0.296205 -0.917738
0.425323 0.309011 -0.850654 0.347163 0.313417 -0.883882
0.326319 0.237082 -0.915045 0.347163 0.313417 -0.883882
0.285272 0.371742 -0.883418 0.347163 0.313417 -0.883882
0.285272 0.371742 -0.883418 0.203239 0.371739 -0.905817
0.181495 0.296000 -0.937787 0.203239 0.371739 -0.905817
0.138197 0.425320 -0.894430 0.203239 0.371739 -0.905817
0.918241 -0.301255 -0.257058 0.947492 -0.228890 -0.223311
0.947213 -0.162458 -0.276396 0.947492 -0.228890 -0.223311
0.960967 -0.238674 -0.139921 0.947492 -0.228890 -0.223311
0.960967 -0.238674 -0.139921 0.933927 -0.312397 -0.173749
0.919554 -0.375034 -0.117350 0.933927 -0.312397 -0.173749
0.918241 -0.301255 -0.257058 0.933927 -0.312397 -0.173749
0.870465 -0.433883 -0.232456 0.909092 -0.364796 -0.201187
0.918241 -0.301255 -0.257058 0.909092 -0.364796 -0.201187
0.919554 -0.375034 -0.117350 0.909092 -0.364796 -0.201187
0.919554 -0.375034 -0.117350 0.949413 -0.302372 -0.084769
0.960967 -0.238674 -0.139921 0.949413 -0.302372 -0.084769
0.951058 -0.309013 0.000000 0.949413 -0.302372 -0.084769
0.918241 -0.301255 -0.257058 0.881243 -0.371623 -0.292074
0.870465 -0.433883 -0.232456 0.881243 -0.371623 -0.292074
0.855476 -0.358224 -0.373947 0.881243 -0.371623 -0.292074
0.855476 -0.358224 -0.373947 0.895127 -0.288042 -0.340264
0.891875 -0.220114 -0.395107 0.895127 -0.288042 -0.340264
0.918241 -0.301255 -0.257058 0.895127 -0.288042 -0.340264
0.947213 -0.162458 -0.276396 0.919624 -0.235736 -0.314199
0.918241 -0.301255 -0.257058 0.919624 -0.235736 -0.314199
0.891875 -0.220114 -0.395107 0.919624 -0.235736 -0.314199
0.891875 -0.220114 -0.395107 0.855074 -0.291094 -0.429083
0.855476 -0.358224 -0.373947 0.855074 -0.291094 -0.429083
0.818272 -0.273262 -0.505726 0.855074 -0.291094 -0.429083
0.842515 -0.137950 -0.520710 0.873599 -0.069056 -0.481722
0.850648 0.000000 -0.525736 0.873599 -0.069056 -0.481722
0.910136 -0.082241 -0.406065 0.873599 -0.069056 -0.481722
0.910136 -0.082241 -0.406065 0.881895 -0.152270 -0.446179
0.891875 -0.220114 -0.395107 0.881895 -0.152270 -0.446179
0.842515 -0.137950 -0.520710 0.881895 -0.152270 -0.446179
0.818272 -0.273262 -0.505726 0.857441 -0.205846 -0.471616
0.842515 -0.137950 -0.520710 0.857441 -0.205846 -0.471616
0.891875 -0.220114 -0.395107 0.857441 -0.205846 -0.471616
0.891875 -0.220114 -0.395107 0.922012 -0.150473 -0.356723
0.910136 -0.082241 -0.406065 0.922012 -0.150473 -0.356723
0.947213 -0.162458 -0.276396 0.922012 -0.150473 -0.356723
0.778382 -0.403349 -0.481073 0.825529 -0.338693 -0.451430
0.818272 -0.273262 -0.505726 0.825529 -0.338693 -0.451430
0.855476 -0.358224 -0.373947 0.825529 -0.338693 -0.451430
0.855476 -0.358224 -0.373947 0.810183 -0.424486 -0.404246
0.804731 -0.484436 -0.343118 0.810183 -0.424486 -0.404246
0.778382 -0.403349 -0.481073 0.810183 -0.424486 -0.404246
0.723600 -0.525720 -0.447215 0.778171 -0.465131 -0.422022
0.778382 -0.403349 -0.481073 0.778171 -0.465131 -0.422022
0.804731 -0.484436 -0.343118 0.778171 -0.465131 -0.422022
0.804731 -0.484436 -0.343118 0.851701 -0.419234 -0.314403
0.855476 -0.358224 -0.373947 0.851701 -0.419234 -0.314403
0.870465 -0.433883 -0.232456 0.851701 -0.419234 -0.314403
0.959966 0.000000 -0.280117 0.943829 -0.081424 -0.320246
0.947213 -0.162458 -0.276396 0.943829 -0.081424 -0.320246
0.910136 -0.082241 -0.406065 0.943829 -0.081424 -0.320246
0.910136 -0.082241 -0.406065 0.929869 0.000000 -0.367891
0.910136 0.082241 -0.406065 0.929869 0.000000 -0.367891
0.959966 0.000000 -0.280117 0.929869 0.000000 -0.367891
0.947213 0.162458 -0.276396 0.943829 0.081424 -0.320246
0.959966 0.000000 -0.280117 0.943829 0.081424 -0.320246
0.910136 0.082241 -0.406065 0.943829 0.081424 -0.320246
0.910136 0.082241 -0.406065 0.895464 0.000000 -0.445134
0.910136 -0.082241 -0.406065 0.895464 0.000000 -0.445134
0.850648 0.000000 -0.525736 0.895464 0.000000 -0.445134
0.959966 0.000000 -0.280117 0.969080 0.081406 -0.232929
0.947213 0.162458 -0.276396 0.969080 0.081406 -0.232929
0.986715 0.082322 -0.140059 0.969080 0.081406 -0.232929
0.986715 0.082322 -0.140059 0.982246 0.000000 -0.187596
0.986715 -0.082322 -0.140059 0.982246 0.000000 -0.187596
0.959966 0.000000 -0.280117 0.982246 0.000000 -0.187596
0.947213 -0.162458 -0.276396 0.969080 -0.081406 -0.232929
0.959966 0.000000 -0.280117 0.969080 -0.081406 -0.232929
0.986715 -0.082322 -0.140059 0.969080 -0.081406 -0.232929
0.986715 -0.082322 -0.140059 0.995532 0.000000 -0.094429
0.986715 0.082322 -0.140059 0.995532 0.000000 -0.094429
1.000000 0.000000 0.000000 0.995532 0.000000 -0.094429
0.987689 -0.156432 0.000000 0.971229 -0.233169 -0.048435
0.951058 -0.309013 0.000000 0.971229 -0.233169 -0.048435
0.960967 -0.238674 -0.139921 0.971229 -0.233169 -0.048435
0.960967 -0.238674 -0.139921 0.982468 -0.161877 -0.092484
0.986715 -0.082322 -0.140059 0.982468 -0.161877 -0.092484
0.987689 -0.156432 0.000000 0.982468 -0.161877 -0.092484
1.000000 0.000000 0.000000 0.995750 -0.078366 -0.048388
0.987689 -0.156432 0.000000 0.995750 -0.078366 -0.048388
0.986715 -0.082322 -0.140059 0.995750 -0.078366 -0.048388
0.986715 -0.082322 -0.140059 0.969293 -0.159791 -0.186919
0.960967 -0.238674 -0.139921 0.969293 -0.159791 -0.186919
0.947213 -0.162458 -0.276396 0.969293 -0.159791 -0.186919
0.987689 0.156432 0.000000 0.995750 0.078366 -0.048388
1.000000 0.000000 0.000000 0.995750 0.078366 -0.048388
0.986715 0.082322 -0.140059 0.995750 0.078366 -0.048388
0.986715 0.082322 -0.140059 0.982468 0.161877 -0.092484
0.960967 0.238674 -0.139921 0.982468 0.161877 -0.092484
0.987689 0.156432 0.000000 0.982468 0.161877 -0.092484
0.951058 0.309013 0.000000 0.971229 0.233169 -0.048435
0.987689 0.156432 0.000000 0.971229 0.233169 -0.048435
0.960967 0.238674 -0.139921 0.971229 0.233169 -0.048435
0.960967 0.238674 -0.139921 0.969293 0.159791 -0.186919
0.986715 0.082322 -0.140059 0.969293 0.159791 -0.186919
0.947213 0.162458 -0.276396 0.969293 0.159791 -0.186919
0.971871 0.000000 0.235513 0.961748 0.080541 0.261830
0.959253 0.160620 0.232455 0.961748 0.080541 0.261830
0.935787 0.081085 0.343116 0.961748 0.080541 0.261830
0.935787 0.081085 0.343116 0.948108 -0.000000 0.317948
0.935787 -0.081085 0.343116 0.948108 -0.000000 0.317948
0.971871 0.000000 0.235513 0.948108 -0.000000 0.317948
0.959253 -0.160620 0.232455 0.961748 -0.080541 0.261830
0.971871 0.000000 0.235513 0.961748 -0.080541 0.261830
0.935787 -0.081085 0.343116 0.961748 -0.080541 0.261830
0.935787 -0.081085 0.343116 0.929330 0.000000 0.369250
0.935787 0.081085 0.343116 0.929330 0.000000 0.369250
0.894425 0.000000 0.447215 0.929330 0.000000 0.369250
0.971871 0.000000 0.235513 0.975825 -0.080530 0.203174
0.959253 -0.160620 0.232455 0.975825 -0.080530 0.203174
0.989761 -0.081141 0.117430 0.975825 -0.080530 0.203174
0.989761 -0.081141 0.117430 0.988718 0.000000 0.149791
0.989761 0.081141 0.117430 0.988718 0.000000 0.149791
0.971871 0.000000 0.235513 0.988718 0.000000 0.149791
0.959253 0.160620 0.232455 0.975825 0.080530 0.203174
0.971871 0.000000 0.235513 0.975825 0.080530 0.203174
0.989761 0.081141 0.117430 0.975825 0.080530 0.203174
0.989761 0.081141 0.117430 0.996220 -0.000000 0.086864
0.989761 -0.081141 0.117430 0.996220 -0.000000 0.086864
1.000000 0.000000 0.000000 0.996220 -0.000000 0.086864
0.987689 0.156432 0.000000 0.971850 0.233318 0.032718
0.951058 0.309013 0.000000 0.971850 0.233318 0.032718
0.964376 0.237083 0.117350 0.971850 0.233318 0.032718
0.964376 0.237083 0.117350 0.983403 0.160127 0.085314
0.989761 0.081141 0.117430 0.983403 0.160127 0.085314
0.987689 0.156432 0.000000 0.983403 0.160127 0.085314
1.000000 0.000000 0.000000 0.996384 0.078416 0.032696
0.987689 0.156432 0.000000 0.996384 0.078416 0.032696
0.989761 0.081141 0.117430 0.996384 0.078416 0.032696
0.989761 0.081141 0.117430 0.975974 0.158951 0.149027
0.964376 0.237083 0.117350 0.975974 0.158951 0.149027
0.959253 0.160620 0.232455 0.975974 0.158951 0.149027
0.987689 -0.156432 0.000000 0.996384 -0.078416 0.032696
1.000000 0.000000 0.000000 0.996384 -0.078416 0.032696
0.989761 -0.081141 0.117430 0.996384 -0.078416 0.032696
0.989761 -0.081141 0.117430 0.983403 -0.160127 0.085314
0.964376 -0.237083 0.117350 0.983403 -0.160127 0.085314
0.987689 -0.156432 0.000000 0.983403 -0.160127 0.085314
0.951058 -0.309013 0.000000 0.971850 -0.233318 0.032718
0.987689 -0.156432 0.000000 0.971850 -0.233318 0.032718
0.964376 -0.237083 0.117350 0.971850 -0.233318 0.032718
0.964376 -0.237083 0.117350 0.975974 -0.158951 0.149027
0.989761 -0.081141 0.117430 0.975974 -0.158951 0.149027
0.959253 -0.160620 0.232455 0.975974 -0.158951 0.149027
0.918241 0.301255 -0.257058 0.909092 0.364796 -0.201187
0.870465 0.433883 -0.232456 0.909092 0.364796 -0.201187
0.919554 0.375034 -0.117350 0.909092 0.364796 -0.201187
0.919554 0.375034 -0.117350 0.933927 0.312397 -0.173749
0.960967 0.238674 -0.139921 0.933927 0.312397 -0.173749
0.918241 0.301255 -0.257058 0.933927 0.312397 -0.173749
0.947213 0.162458 -0.276396 0.947492 0.228890 -0.223311
0.918241 0.301255 -0.257058 0.947492 0.228890 -0.223311
0.960967 0.238674 -0.139921 0.947492 0.228890 -0.223311
0.960967 0.238674 -0.139921 0.949413 0.302372 -0.084769
0.919554 0.375034 -0.117350 0.949413 0.302372 -0.084769
0.951058 0.309013 0.000000 0.949413 0.302372 -0.084769
0.918241 0.301255 -0.257058 0.919624 0.235736 -0.314199
0.947213 0.162458 -0.276396 0.919624 0.235736 -0.314199
0.891875 0.220114 -0.395107 0.919624 0.235736 -0.314199
0.891875 0.220114 -0.395107 0.895127 0.288042 -0.340264
0.855476 0.358224 -0.373947 0.895127 0.288042 -0.340264
0.918241 0.301255 -0.257058 0.895127 0.288042 -0.340264
0.870465 0.433883 -0.232456 0.881243 0.371623 -0.292074
0.918241 0.301255 -0.257058 0.881243 0.371623 -0.292074
0.855476 0.358224 -0.373947 0.881243 0.371623 -0.292074
0.855476 0.358224 -0.373947 0.855074 0.291094 -0.429083
0.891875 0.220114 -0.395107 0.855074 0.291094 -0.429083
0.818272 0.273262 -0.505726 0.855074 0.291094 -0.429083
0.778382 0.403349 -0.481073 0.778171 0.465131 -0.422023
0.723600 0.525720 -0.447215 0.778171 0.465131 -0.422023
0.804731 0.484436 -0.343118 0.778171 0.465131 -0.422023
0.804731 0.484436 -0.343118 0.810183 0.424486 -0.404246
0.855476 0.358224 -0.373947 0.810183 0.424486 -0.404246
0.778382 0.403349 -0.481073 0.810183 0.424486 -0.404246
0.818272 0.273262 -0.505726 0.825529 0.338693 -0.451430
0.778382 0.403349 -0.481073 0.825529 0.338693 -0.451430
0.855476 0.358224 -0.373947 0.825529 0.338693 -0.451430
0.855476 0.358224 -0.373947 0.851701 0.419234 -0.314403
0.804731 0.484436 -0.343118 0.851701 0.419234 -0.314403
0.870465 0.433883 -0.232456 0.851701 0.419234 -0.314403
0.842515 0.137950 -0.520710 0.857441 0.205846 -0.471616
0.818272 0.273262 -0.505726 0.857441 0.205846 -0.471616
0.891875 0.220114 -0.395107 0.857441 0.205846 -0.471616
0.891875 0.220114 -0.395107 0.881895 0.152270 -0.446179
0.910136 0.082241 -0.406065 0.881895 0.152270 -0.446179
0.842515 0.137950 -0.520710 0.881895 0.152270 -0.446179
0.850648 0.000000 -0.525736 0.873599 0.069056 -0.481722
0.842515 0.137950 -0.520710 0.873599 0.069056 -0.481722
0.910136 0.082241 -0.406065 0.873599 0.069056 -0.481722
0.910136 0.082241 -0.406065 0.922012 0.150473 -0.356723
0.891875 0.220114 -0.395107 0.922012 0.150473 -0.356723
0.947213 0.162458 -0.276396 0.922012 0.150473 -0.356723
-0.002760 -0.966392 -0.257059 0.075104 -0.971849 -0.223312
0.138199 -0.951055 -0.276397 0.075104 -0.971849 -0.223312
0.069961 -0.987688 -0.139921 0.075104 -0.971849 -0.223312
0.069961 -0.987688 -0.139921 -0.008511 -0.984753 -0.173749
-0.072524 -0.990439 -0.117350 -0.008511 -0.984753 -0.173749
-0.002760 -0.966392 -0.257059 -0.008511 -0.984753 -0.173749
-0.143661 -0.961938 -0.232456 -0.066019 -0.977326 -0.201187
-0.002760 -0.966392 -0.257059 -0.066019 -0.977326 -0.201187
-0.072524 -0.990439 -0.117350 -0.066019 -0.977326 -0.201187
-0.072524 -0.990439 -0.117350 0.005809 -0.996384 -0.084770
0.069961 -0.987688 -0.139921 0.005809 -0.996384 -0.084770
0.000000 -1.000000 0.000000 0.005809 -0.996384 -0.084770
-0.002760 -0.966392 -0.257059 -0.081118 -0.952949 -0.292074
-0.143661 -0.961938 -0.232456 -0.081118 -0.952949 -0.292074
-0.076335 -0.924303 -0.373948 -0.081118 -0.952949 -0.292074
-0.076335 -0.924303 -0.373948 0.002667 -0.940325 -0.340267
0.066265 -0.916242 -0.395108 0.002667 -0.940325 -0.340267
-0.002760 -0.966392 -0.257059 0.002667 -0.940325 -0.340267
0.138199 -0.951055 -0.276397 0.059981 -0.947460 -0.314201
-0.002760 -0.966392 -0.257059 0.059981 -0.947460 -0.314201
0.066265 -0.916242 -0.395108 0.059981 -0.947460 -0.314201
0.066265 -0.916242 -0.395108 -0.012612 -0.903177 -0.429084
-0.076335 -0.924303 -0.373948 -0.012612 -0.903177 -0.429084
-0.007026 -0.862665 -0.505728 -0.012612 -0.903177 -0.429084
0.129157 -0.843907 -0.520711 0.204286 -0.852180 -0.481723
0.262869 -0.809012 -0.525738 0.204286 -0.852180 -0.481723
0.203033 -0.891003 -0.406067 0.204286 -0.852180 -0.481723
0.203033 -0.891003 -0.406067 0.127704 -0.885785 -0.446180
0.066265 -0.916242 -0.395108 0.127704 -0.885785 -0.446180
0.129157 -0.843907 -0.520711 0.127704 -0.885785 -0.446180
-0.007026 -0.862665 -0.505728 0.069196 -0.879085 -0.471617
0.129157 -0.843907 -0.520711 0.069196 -0.879085 -0.471617
0.066265 -0.916242 -0.395108 0.069196 -0.879085 -0.471617
0.066265 -0.916242 -0.395108 0.141810 -0.923383 -0.356725
0.203033 -0.891003 -0.406067 0.141810 -0.923383 -0.356725
0.138199 -0.951055 -0.276397 0.141810 -0.923383 -0.356725
-0.143074 -0.864927 -0.481073 -0.067013 -0.889786 -0.451432
-0.007026 -0.862665 -0.505728 -0.067013 -0.889786 -0.451432
-0.076335 -0.924303 -0.373948 -0.067013 -0.889786 -0.451432
-0.076335 -0.924303 -0.373948 -0.153352 -0.901702 -0.404247
-0.212052 -0.915043 -0.343118 -0.153352 -0.901702 -0.404247
-0.143074 -0.864927 -0.481073 -0.153352 -0.901702 -0.404247
-0.276385 -0.850640 -0.447215 -0.201903 -0.883816 -0.422025
-0.143074 -0.864927 -0.481073 -0.201903 -0.883816 -0.422025
-0.212052 -0.915043 -0.343118 -0.201903 -0.883816 -0.422025
-0.212052 -0.915043 -0.343118 -0.135526 -0.939565 -0.314404
-0.076335 -0.924303 -0.373948 -0.135526 -0.939565 -0.314404
-0.143661 -0.961938 -0.232456 -0.135526 -0.939565 -0.314404
0.296648 -0.912981 -0.280118 0.214221 -0.922795 -0.320248
0.138199 -0.951055 -0.276397 0.214221 -0.922795 -0.320248
0.203033 -0.891003 -0.406067 0.214221 -0.922795 -0.320248
0.203033 -0.891003 -0.406067 0.287348 -0.884356 -0.367894
0.359468 -0.840174 -0.406067 0.287348 -0.884356 -0.367894
0.296648 -0.912981 -0.280118 0.287348 -0.884356 -0.367894
0.447216 -0.850648 -0.276397 0.369102 -0.872471 -0.320247
0.296648 -0.912981 -0.280118 0.369102 -0.872471 -0.320247
0.359468 -0.840174 -0.406067 0.369102 -0.872471 -0.320247
0.359468 -0.840174 -0.406067 0.276717 -0.851635 -0.445135
0.203033 -0.891003 -0.406067 0.276717 -0.851635 -0.445135
0.262869 -0.809012 -0.525738 0.276717 -0.851635 -0.445135
0.296648 -0.912981 -0.280118 0.376889 -0.896492 -0.232931
0.447216 -0.850648 -0.276397 0.376889 -0.896492 -0.232931
0.383207 -0.912982 -0.140059 0.376889 -0.896492 -0.232931
0.383207 -0.912982 -0.140059 0.303532 -0.934171 -0.187595
0.226619 -0.963861 -0.140059 0.303532 -0.934171 -0.187595
0.296648 -0.912981 -0.280118 0.303532 -0.934171 -0.187595
0.138199 -0.951055 -0.276397 0.222041 -0.946806 -0.232931
0.296648 -0.912981 -0.280118 0.222041 -0.946806 -0.232931
0.226619 -0.963861 -0.140059 0.222041 -0.946806 -0.232931
0.226619 -0.963861 -0.140059 0.307638 -0.946806 -0.094430
0.383207 -0.912982 -0.140059 0.307638 -0.946806 -0.094430
0.309017 -0.951056 0.000000 0.307638 -0.946806 -0.094430
0.156435 -0.987688 0.000000 0.078366 -0.995747 -0.048435
0.000000 -1.000000 0.000000 0.078366 -0.995747 -0.048435
0.069961 -0.987688 -0.139921 0.078366 -0.995747 -0.048435
0.069961 -0.987688 -0.139921 0.149644 -0.984405 -0.092485
0.226619 -0.963861 -0.140059 0.149644 -0.984405 -0.092485
0.156435 -0.987688 0.000000 0.149644 -0.984405 -0.092485
0.309017 -0.951056 0.000000 0.233172 -0.971231 -0.048388
0.156435 -0.987688 0.000000 0.233172 -0.971231 -0.048388
0.226619 -0.963861 -0.140059 0.233172 -0.971231 -0.048388
0.226619 -0.963861 -0.140059 0.147557 -0.971230 -0.186919
0.069961 -0.987688 -0.139921 0.147557 -0.971230 -0.186919
0.138199 -0.951055 -0.276397 0.147557 -0.971230 -0.186919
0.453991 -0.891006 0.000000 0.382236 -0.922797 -0.048388
0.309017 -0.951056 0.000000 0.382236 -0.922797 -0.048388
0.383207 -0.912982 -0.140059 0.382236 -0.922797 -0.048388
0.383207 -0.912982 -0.140059 0.457557 -0.884358 -0.092485
0.523952 -0.840177 -0.139921 0.457557 -0.884358 -0.092485
0.453991 -0.891006 0.000000 0.457557 -0.884358 -0.092485
0.587786 -0.809017 0.000000 0.521886 -0.851639 -0.048434
0.453991 -0.891006 0.000000 0.521886 -0.851639 -0.048434
0.523952 -0.840177 -0.139921 0.521886 -0.851639 -0.048434
0.523952 -0.840177 -0.139921 0.451501 -0.872472 -0.186920
0.383207 -0.912982 -0.140059 0.451501 -0.872472 -0.186920
0.447216 -0.850648 -0.276397 0.451501 -0.872472 -0.186920
0.300323 -0.924305 0.235515 0.373794 -0.889788 0.261831
0.449185 -0.862668 0.232457 0.373794 -0.889788 0.261831
0.366289 -0.864929 0.343118 0.373794 -0.889788 0.261831
0.366289 -0.864929 0.343118 0.292978 -0.901705 0.317951
0.212052 -0.915043 0.343118 0.292978 -0.901705 0.317951
0.300323 -0.924305 0.235515 0.292978 -0.901705 0.317951
0.143661 -0.961938 0.232456 0.220594 -0.939565 0.261831
0.300323 -0.924305 0.235515 0.220594 -0.939565 0.261831
0.212052 -0.915043 0.343118 0.220594 -0.939565 0.261831
0.212052 -0.915043 0.343118 0.287166 -0.883816 0.369331
0.366289 -0.864929 0.343118 0.287166 -0.883816 0.369331
0.276385 -0.850640 0.447215 0.287166 -0.883816 0.369331
0.300323 -0.924305 0.235515 0.224955 -0.952951 0.203175
0.143661 -0.961938 0.232456 0.224955 -0.952951 0.203175
0.228681 -0.966393 0.117431 0.224955 -0.952951 0.203175
0.228681 -0.966393 0.117431 0.305529 -0.940327 0.149791
0.383023 -0.916244 0.117431 0.305529 -0.940327 0.149791
0.300323 -0.924305 0.235515 0.305529 -0.940327 0.149791
0.449185 -0.862668 0.232457 0.378134 -0.903180 0.203176
0.300323 -0.924305 0.235515 0.378134 -0.903180 0.203176
0.383023 -0.916244 0.117431 0.378134 -0.903180 0.203176
0.383023 -0.916244 0.117431 0.307848 -0.947462 0.086866
0.228681 -0.966393 0.117431 0.307848 -0.947462 0.086866
0.309017 -0.951056 0.000000 0.307848 -0.947462 0.086866
0.453991 -0.891006 0.000000 0.522219 -0.852184 0.032717
0.587786 -0.809017 0.000000 0.522219 -0.852184 0.032717
0.523490 -0.843911 0.117350 0.522219 -0.852184 0.032717
0.523490 -0.843911 0.117350 0.456179 -0.885789 0.085315
0.383023 -0.916244 0.117431 0.456179 -0.885789 0.085315
0.453991 -0.891006 0.000000 0.456179 -0.885789 0.085315
0.309017 -0.951056 0.000000 0.382479 -0.923385 0.032695
0.453991 -0.891006 0.000000 0.382479 -0.923385 0.032695
0.383023 -0.916244 0.117431 0.382479 -0.923385 0.032695
0.383023 -0.916244 0.117431 0.452765 -0.879087 0.149027
0.523490 -0.843911 0.117350 0.452765 -0.879087 0.149027
0.449185 -0.862668 0.232457 0.452765 -0.879087 0.149027
0.156435 -0.987688 0.000000 0.233321 -0.971850 0.032696
0.309017 -0.951056 0.000000 0.233321 -0.971850 0.032696
0.228681 -0.966393 0.117431 0.233321 -0.971850 0.032696
0.228681 -0.966393 0.117431 0.151595 -0.984754 0.085316
0.072524 -0.990439 0.117350 0.151595 -0.984754 0.085316
0.156435 -0.987688 0.000000 0.151595 -0.984754 0.085316
0.000000 -1.000000 0.000000 0.078417 -0.996384 0.032717
0.156435 -0.987688 0.000000 0.078417 -0.996384 0.032717
0.072524 -0.990439 0.117350 0.078417 -0.996384 0.032717
0.072524 -0.990439 0.117350 0.150419 -0.977325 0.149027
0.228681 -0.966393 0.117431 0.150419 -0.977325 0.149027
0.143661 -0.961938 0.232456 0.150419 -0.977325 0.149027
0.570268 -0.780202 -0.257059 0.627871 -0.751865 -0.201187
0.681641 -0.693779 -0.232457 0.627871 -0.751865 -0.201187
0.640841 -0.758651 -0.117350 0.627871 -0.751865 -0.201187
0.640841 -0.758651 -0.117350 0.585712 -0.791677 -0.173749
0.523952 -0.840177 -0.139921 0.585712 -0.791677 -0.173749
0.570268 -0.780202 -0.257059 0.585712 -0.791677 -0.173749
0.447216 -0.850648 -0.276397 0.510483 -0.830385 -0.223313
0.570268 -0.780202 -0.257059 0.510483 -0.830385 -0.223313
0.523952 -0.840177 -0.139921 0.510483 -0.830385 -0.223313
0.523952 -0.840177 -0.139921 0.580963 -0.809503 -0.084770
0.640841 -0.758651 -0.117350 0.580963 -0.809503 -0.084770
0.587786 -0.809017 0.000000 0.580963 -0.809503 -0.084770
0.570268 -0.780202 -0.257059 0.508381 -0.801765 -0.314200
0.447216 -0.850648 -0.276397 0.508381 -0.801765 -0.314200
0.484950 -0.780201 -0.395108 0.508381 -0.801765 -0.314200
0.484950 -0.780201 -0.395108 0.550559 -0.762302 -0.340266
0.605053 -0.702904 -0.373947 0.550559 -0.762302 -0.340266
0.570268 -0.780202 -0.257059 0.550559 -0.762302 -0.340266
0.681641 -0.693779 -0.232457 0.625759 -0.723269 -0.292074
0.570268 -0.780202 -0.257059 0.625759 -0.723269 -0.292074
0.605053 -0.702904 -0.373947 0.625759 -0.723269 -0.292074
0.605053 -0.702904 -0.373947 0.541084 -0.723267 -0.429084
0.484950 -0.780201 -0.395108 0.541084 -0.723267 -0.429084
0.512753 -0.693775 -0.505727 0.541084 -0.723267 -0.429084
0.624147 -0.615637 -0.481073 0.682841 -0.596344 -0.422023
0.723600 -0.525720 -0.447215 0.682841 -0.596344 -0.422023
0.709407 -0.615639 -0.343118 0.682841 -0.596344 -0.422023
0.709407 -0.615639 -0.343118 0.654076 -0.639351 -0.404246
0.605053 -0.702904 -0.373947 0.654076 -0.639351 -0.404246
0.624147 -0.615637 -0.481073 0.654076 -0.639351 -0.404246
0.512753 -0.693775 -0.505727 0.577224 -0.680458 -0.451431
0.624147 -0.615637 -0.481073 0.577224 -0.680458 -0.451431
0.605053 -0.702904 -0.373947 0.577224 -0.680458 -0.451431
0.605053 -0.702904 -0.373947 0.661910 -0.680459 -0.314404
0.709407 -0.615639 -0.343118 0.661910 -0.680459 -0.314404
0.681641 -0.693779 -0.232457 0.661910 -0.680459 -0.314404
0.391555 -0.758647 -0.520711 0.460741 -0.751861 -0.471617
0.512753 -0.693775 -0.505727 0.460741 -0.751861 -0.471617
0.484950 -0.780201 -0.395108 0.460741 -0.751861 -0.471617
0.484950 -0.780201 -0.395108 0.417343 -0.791675 -0.446180
0.359468 -0.840174 -0.406067 0.417343 -0.791675 -0.446180
0.391555 -0.758647 -0.520711 0.417343 -0.791675 -0.446180
0.262869 -0.809012 -0.525738 0.335637 -0.809500 -0.481724
0.391555 -0.758647 -0.520711 0.335637 -0.809500 -0.481724
0.359468 -0.840174 -0.406067 0.335637 -0.809500 -0.481724
0.359468 -0.840174 -0.406067 0.428031 -0.830384 -0.356724
0.484950 -0.780201 -0.395108 0.428031 -0.830384 -0.356724
0.447216 -0.850648 -0.276397 0.428031 -0.830384 -0.356724
-0.919948 -0.296002 -0.257058 -0.901077 -0.371741 -0.223311
-0.861804 -0.425322 -0.276396 -0.901077 -0.371741 -0.223311
-0.917730 -0.371744 -0.139921 -0.901077 -0.371741 -0.223311
-0.917730 -0.371744 -0.139921 -0.939188 -0.296206 -0.173747
-0.964376 -0.237083 -0.117350 -0.939188 -0.296206 -0.173747
-0.919948 -0.296002 -0.257058 -0.939188 -0.296206 -0.173747
-0.959253 -0.160620 -0.232455 -0.949894 -0.239217 -0.201186
-0.919948 -0.296002 -0.257058 -0.949894 -0.239217 -0.201186
-0.964376 -0.237083 -0.117350 -0.949894 -0.239217 -0.201186
-0.964376 -0.237083 -0.117350 -0.945824 -0.313419 -0.084769
-0.917730 -0.371744 -0.139921 -0.945824 -0.313419 -0.084769
-0.951058 -0.309013 0.000000 -0.945824 -0.313419 -0.084769
-0.919948 -0.296002 -0.257058 -0.931378 -0.217324 -0.292072
-0.959253 -0.160620 -0.232455 -0.931378 -0.217324 -0.292072
-0.902656 -0.213021 -0.373945 -0.931378 -0.217324 -0.292072
-0.902656 -0.213021 -0.373945 -0.893481 -0.293107 -0.340265
-0.850924 -0.346151 -0.395106 -0.893481 -0.293107 -0.340265
-0.919948 -0.296002 -0.257058 -0.893481 -0.293107 -0.340265
-0.861804 -0.425322 -0.276396 -0.882555 -0.349822 -0.314199
-0.919948 -0.296002 -0.257058 -0.882555 -0.349822 -0.314199
-0.850924 -0.346151 -0.395106 -0.882555 -0.349822 -0.314199
-0.850924 -0.346151 -0.395106 -0.862873 -0.267096 -0.429081
-0.902656 -0.213021 -0.373945 -0.862873 -0.267096 -0.429081
-0.822618 -0.259890 -0.505724 -0.862873 -0.267096 -0.429081
-0.762696 -0.383611 -0.520709 -0.747348 -0.457620 -0.481722
-0.688189 -0.499997 -0.525736 -0.747348 -0.457620 -0.481722
-0.784657 -0.468427 -0.406066 -0.747348 -0.457620 -0.481722
-0.784657 -0.468427 -0.406066 -0.802973 -0.395172 -0.446178
-0.850924 -0.346151 -0.395106 -0.802973 -0.395172 -0.446178
-0.762696 -0.383611 -0.520709 -0.802973 -0.395172 -0.446178
-0.822618 -0.259890 -0.505724 -0.814680 -0.337455 -0.471615
-0.762696 -0.383611 -0.520709 -0.814680 -0.337455 -0.471615
-0.850924 -0.346151 -0.395106 -0.814680 -0.337455 -0.471615
-0.850924 -0.346151 -0.395106 -0.834371 -0.420206 -0.356724
-0.784657 -0.468427 -0.406066 -0.834371 -0.420206 -0.356724
-0.861804 -0.425322 -0.276396 -0.834371 -0.420206 -0.356724
-0.866809 -0.131200 -0.481070 -0.866947 -0.211221 -0.451429
-0.822618 -0.259890 -0.505724 -0.866947 -0.211221 -0.451429
-0.902656 -0.213021 -0.373945 -0.866947 -0.211221 -0.451429
-0.902656 -0.213021 -0.373945 -0.904961 -0.132790 -0.404244
-0.935787 -0.081085 -0.343116 -0.904961 -0.132790 -0.404244
-0.866809 -0.131200 -0.481070 -0.904961 -0.132790 -0.404244
-0.894425 0.000000 -0.447215 -0.902957 -0.081167 -0.421995
-0.866809 -0.131200 -0.481070 -0.902957 -0.081167 -0.421995
-0.935787 -0.081085 -0.343116 -0.902957 -0.081167 -0.421995
-0.935787 -0.081085 -0.343116 -0.935461 -0.161442 -0.314402
-0.902656 -0.213021 -0.373945 -0.935461 -0.161442 -0.314402
-0.959253 -0.160620 -0.232455 -0.935461 -0.161442 -0.314402
-0.776630 -0.564252 -0.280118 -0.811435 -0.488892 -0.320246
-0.861804 -0.425322 -0.276396 -0.811435 -0.488892 -0.320246
-0.784657 -0.468427 -0.406066 -0.811435 -0.488892 -0.320246
-0.784657 -0.468427 -0.406066 -0.752280 -0.546561 -0.367893
-0.687975 -0.601499 -0.406066 -0.752280 -0.546561 -0.367893
-0.776630 -0.564252 -0.280118 -0.752280 -0.546561 -0.367893
-0.670820 -0.688190 -0.276396 -0.715713 -0.620642 -0.320246
-0.776630 -0.564252 -0.280118 -0.715713 -0.620642 -0.320246
-0.687975 -0.601499 -0.406066 -0.715713 -0.620642 -0.320246
-0.687975 -0.601499 -0.406066 -0.724447 -0.526339 -0.445133
-0.784657 -0.468427 -0.406066 -0.724447 -0.526339 -0.445133
-0.688189 -0.499997 -0.525736 -0.724447 -0.526339 -0.445133
-0.776630 -0.564252 -0.280118 -0.736153 -0.635470 -0.232931
-0.670820 -0.688190 -0.276396 -0.736153 -0.635470 -0.232931
-0.749882 -0.646576 -0.140059 -0.736153 -0.635470 -0.232931
-0.749882 -0.646576 -0.140059 -0.794656 -0.577348 -0.187595
-0.846659 -0.513373 -0.140059 -0.794656 -0.577348 -0.187595
-0.776630 -0.564252 -0.280118 -0.794656 -0.577348 -0.187595
-0.861804 -0.425322 -0.276396 -0.831854 -0.503748 -0.232930
-0.776630 -0.564252 -0.280118 -0.831854 -0.503748 -0.232930
-0.846659 -0.513373 -0.140059 -0.831854 -0.503748 -0.232930
-0.846659 -0.513373 -0.140059 -0.805403 -0.585157 -0.094430
-0.749882 -0.646576 -0.140059 -0.805403 -0.585157 -0.094430
-0.809018 -0.587783 0.000000 -0.805403 -0.585157 -0.094430
-0.891008 -0.453987 0.000000 -0.922797 -0.382230 -0.048434
-0.951058 -0.309013 0.000000 -0.922797 -0.382230 -0.048434
-0.917730 -0.371744 -0.139921 -0.922797 -0.382230 -0.048434
-0.917730 -0.371744 -0.139921 -0.889984 -0.446514 -0.092486
-0.846659 -0.513373 -0.140059 -0.889984 -0.446514 -0.092486
-0.891008 -0.453987 0.000000 -0.889984 -0.446514 -0.092486
-0.809018 -0.587783 0.000000 -0.851643 -0.521884 -0.048388
-0.891008 -0.453987 0.000000 -0.851643 -0.521884 -0.048388
-0.846659 -0.513373 -0.140059 -0.851643 -0.521884 -0.048388
-0.846659 -0.513373 -0.140059 -0.878100 -0.440458 -0.186918
-0.917730 -0.371744 -0.139921 -0.878100 -0.440458 -0.186918
-0.861804 -0.425322 -0.276396 -0.878100 -0.440458 -0.186918
-0.707108 -0.707106 0.000000 -0.759516 -0.648686 -0.048387
-0.809018 -0.587783 0.000000 -0.759516 -0.648686 -0.048387
-0.749882 -0.646576 -0.140059 -0.759516 -0.648686 -0.048387
-0.749882 -0.646576 -0.140059 -0.699683 -0.708442 -0.092485
-0.637147 -0.757935 -0.139921 -0.699683 -0.708442 -0.092485
-0.707108 -0.707106 0.000000 -0.699683 -0.708442 -0.092485
-0.587786 -0.809017 0.000000 -0.648686 -0.759513 -0.048434
-0.707108 -0.707106 0.000000 -0.648686 -0.759513 -0.048434
-0.637147 -0.757935 -0.139921 -0.648686 -0.759513 -0.048434
-0.637147 -0.757935 -0.139921 -0.690251 -0.699010 -0.186919
-0.749882 -0.646576 -0.140059 -0.690251 -0.699010 -0.186919
-0.670820 -0.688190 -0.276396 -0.690251 -0.699010 -0.186919
-0.786262 -0.571248 0.235514 -0.730731 -0.630458 0.261830
-0.681641 -0.693779 0.232457 -0.730731 -0.630458 0.261830
-0.709407 -0.615639 0.343118 -0.730731 -0.630458 0.261830
-0.709407 -0.615639 0.343118 -0.767037 -0.557280 0.317950
-0.804731 -0.484436 0.343118 -0.767037 -0.557280 0.317950
-0.786262 -0.571248 0.235514 -0.767037 -0.557280 0.317950
-0.870465 -0.433883 0.232456 -0.825414 -0.500138 0.261830
-0.786262 -0.571248 0.235514 -0.825414 -0.500138 0.261830
-0.804731 -0.484436 0.343118 -0.825414 -0.500138 0.261830
-0.804731 -0.484436 0.343118 -0.751822 -0.546225 0.369325
-0.709407 -0.615639 0.343118 -0.751822 -0.546225 0.369325
-0.723600 -0.525720 0.447215 -0.751822 -0.546225 0.369325
-0.786262 -0.571248 0.235514 -0.836796 -0.508420 0.203176
-0.870465 -0.433883 0.232456 -0.836796 -0.508420 0.203176
-0.848429 -0.516118 0.117431 -0.836796 -0.508420 0.203176
-0.848429 -0.516118 0.117431 -0.799891 -0.581151 0.149791
-0.753041 -0.647410 0.117431 -0.799891 -0.581151 0.149791
-0.786262 -0.571248 0.235514 -0.799891 -0.581151 0.149791
-0.681641 -0.693779 0.232457 -0.742126 -0.638724 0.203176
-0.786262 -0.571248 0.235514 -0.742126 -0.638724 0.203176
-0.753041 -0.647410 0.117431 -0.742126 -0.638724 0.203176
-0.753041 -0.647410 0.117431 -0.805961 -0.585561 0.086866
-0.848429 -0.516118 0.117431 -0.805961 -0.585561 0.086866
-0.809018 -0.587783 0.000000 -0.805961 -0.585561 0.086866
-0.707108 -0.707106 0.000000 -0.649101 -0.759998 0.032718
-0.587786 -0.809017 0.000000 -0.649101 -0.759998 0.032718
-0.640841 -0.758651 0.117350 -0.649101 -0.759998 0.032718
-0.640841 -0.758651 0.117350 -0.701468 -0.707576 0.085316
-0.753041 -0.647410 0.117431 -0.701468 -0.707576 0.085316
-0.707108 -0.707106 0.000000 -0.701468 -0.707576 0.085316
-0.809018 -0.587783 0.000000 -0.760001 -0.649099 0.032695
-0.707108 -0.707106 0.000000 -0.760001 -0.649099 0.032695
-0.753041 -0.647410 0.117431 -0.760001 -0.649099 0.032695
-0.753041 -0.647410 0.117431 -0.696150 -0.702258 0.149027
-0.640841 -0.758651 0.117350 -0.696150 -0.702258 0.149027
-0.681641 -0.693779 0.232457 -0.696150 -0.702258 0.149027
-0.891008 -0.453987 0.000000 -0.852186 -0.522217 0.032695
-0.809018 -0.587783 0.000000 -0.852186 -0.522217 0.032695
-0.848429 -0.516118 0.117431 -0.852186 -0.522217 0.032695
-0.848429 -0.516118 0.117431 -0.889713 -0.448478 0.085315
-0.919554 -0.375034 0.117350 -0.889713 -0.448478 0.085315
-0.891008 -0.453987 0.000000 -0.889713 -0.448478 0.085315
-0.951058 -0.309013 0.000000 -0.923387 -0.382474 0.032717
-0.891008 -0.453987 0.000000 -0.923387 -0.382474 0.032717
-0.919554 -0.375034 0.117350 -0.923387 -0.382474 0.032717
-0.919554 -0.375034 0.117350 -0.883012 -0.445063 0.149027
-0.848429 -0.516118 0.117431 -0.883012 -0.445063 0.149027
-0.870465 -0.433883 0.232456 -0.883012 -0.445063 0.149027
-0.565796 -0.783451 -0.257059 -0.521044 -0.829480 -0.201187
-0.449185 -0.862668 -0.232457 -0.521044 -0.829480 -0.201187
-0.523490 -0.843911 -0.117350 -0.521044 -0.829480 -0.201187
-0.523490 -0.843911 -0.117350 -0.571937 -0.801685 -0.173748
-0.637147 -0.757935 -0.139921 -0.571937 -0.801685 -0.173748
-0.565796 -0.783451 -0.257059 -0.571937 -0.801685 -0.173748
-0.670820 -0.688190 -0.276396 -0.631998 -0.742099 -0.223312
-0.565796 -0.783451 -0.257059 -0.631998 -0.742099 -0.223312
-0.637147 -0.757935 -0.139921 -0.631998 -0.742099 -0.223312
-0.637147 -0.757935 -0.139921 -0.590358 -0.802678 -0.084770
-0.523490 -0.843911 -0.117350 -0.590358 -0.802678 -0.084770
-0.587786 -0.809017 0.000000 -0.590358 -0.802678 -0.084770
-0.565796 -0.783451 -0.257059 -0.605428 -0.731256 -0.314199
-0.670820 -0.688190 -0.276396 -0.605428 -0.731256 -0.314199
-0.592160 -0.702308 -0.395107 -0.605428 -0.731256 -0.314199
-0.592160 -0.702308 -0.395107 -0.554863 -0.759175 -0.340266
-0.481531 -0.792648 -0.373947 -0.554863 -0.759175 -0.340266
-0.565796 -0.783451 -0.257059 -0.554863 -0.759175 -0.340266
-0.449185 -0.862668 -0.232457 -0.494501 -0.818634 -0.292074
-0.565796 -0.783451 -0.257059 -0.494501 -0.818634 -0.292074
-0.481531 -0.792648 -0.373947 -0.494501 -0.818634 -0.292074
-0.481531 -0.792648 -0.373947 -0.520666 -0.738102 -0.429083
-0.592160 -0.702308 -0.395107 -0.520666 -0.738102 -0.429083
-0.501373 -0.702043 -0.505727 -0.520666 -0.738102 -0.429083
-0.392635 -0.783840 -0.481073 -0.356143 -0.833701 -0.422025
-0.276385 -0.850640 -0.447215 -0.356143 -0.833701 -0.422025
-0.366289 -0.864929 -0.343118 -0.356143 -0.833701 -0.422025
-0.366289 -0.864929 -0.343118 -0.405939 -0.819633 -0.404246
-0.481531 -0.792648 -0.373947 -0.405939 -0.819633 -0.404246
-0.392635 -0.783840 -0.481073 -0.405939 -0.819633 -0.404246
-0.501373 -0.702043 -0.505727 -0.468783 -0.759245 -0.451431
-0.392635 -0.783840 -0.481073 -0.468783 -0.759245 -0.451431
-0.481531 -0.792648 -0.373947 -0.468783 -0.759245 -0.451431
-0.481531 -0.792648 -0.373947 -0.442614 -0.839787 -0.314404
-0.366289 -0.864929 -0.343118 -0.442614 -0.839787 -0.314404
-0.449185 -0.862668 -0.232457 -0.442614 -0.839787 -0.314404
-0.600523 -0.606822 -0.520710 -0.572690 -0.670525 -0.471618
-0.501373 -0.702043 -0.505727 -0.572690 -0.670525 -0.471618
-0.592160 -0.702308 -0.395107 -0.572690 -0.670525 -0.471618
-0.592160 -0.702308 -0.395107 -0.623965 -0.641554 -0.446180
-0.687975 -0.601499 -0.406066 -0.623965 -0.641554 -0.446180
-0.600523 -0.606822 -0.520710 -0.623965 -0.641554 -0.446180
-0.688189 -0.499997 -0.525736 -0.666166 -0.569356 -0.481723
-0.600523 -0.606822 -0.520710 -0.666166 -0.569356 -0.481723
-0.687975 -0.601499 -0.406066 -0.666166 -0.569356 -0.481723
-0.687975 -0.601499 -0.406066 -0.657476 -0.663681 -0.356724
-0.592160 -0.702308 -0.395107 -0.657476 -0.663681 -0.356724
-0.670820 -0.688190 -0.276396 -0.657476 -0.663681 -0.356724
-0.565796 0.783451 -0.257059 -0.631997 0.742099 -0.223312
-0.670820 0.688190 -0.276396 -0.631997 0.742099 -0.223312
-0.637147 0.757935 -0.139921 -0.631997 0.742099 -0.223312
-0.637147 0.757935 -0.139921 -0.571937 0.801685 -0.173748
-0.523490 0.843911 -0.117350 -0.571937 0.801685 -0.173748
-0.565796 0.783451 -0.257059 -0.571937 0.801685 -0.173748
-0.449185 0.862668 -0.232457 -0.521044 0.829480 -0.201187
-0.565796 0.783451 -0.257059 -0.521044 0.829480 -0.201187
-0.523490 0.843911 -0.117350 -0.521044 0.829480 -0.201187
-0.523490 0.843911 -0.117350 -0.590358 0.802678 -0.084770
-0.637147 0.757935 -0.139921 -0.590358 0.802678 -0.084770
-0.587786 0.809017 0.000000 -0.590358 0.802678 -0.084770
-0.565796 0.783451 -0.257059 -0.494501 0.818634 -0.292074
-0.449185 0.862668 -0.232457 -0.494501 0.818634 -0.292074
-0.481531 0.792648 -0.373947 -0.494501 0.818634 -0.292074
-0.481531 0.792648 -0.373947 -0.554863 0.759175 -0.340266
-0.592160 0.702308 -0.395107 -0.554863 0.759175 -0.340266
-0.565796 0.783451 -0.257059 -0.554863 0.759175 -0.340266
-0.670820 0.688190 -0.276396 -0.605428 0.731256 -0.314199
-0.565796 0.783451 -0.257059 -0.605428 0.731256 -0.314199
-0.592160 0.702308 -0.395107 -0.605428 0.731256 -0.314199
-0.592160 0.702308 -0.395107 -0.520666 0.738102 -0.429083
-0.481531 0.792648 -0.373947 -0.520666 0.738102 -0.429083
-0.501373 0.702043 -0.505727 -0.520666 0.738102 -0.429083
-0.600523 0.606822 -0.520710 -0.666166 0.569356 -0.481723
-0.688189 0.499997 -0.525736 -0.666166 0.569356 -0.481723
-0.687975 0.601499 -0.406066 -0.666166 0.569356 -0.481723
-0.687975 0.601499 -0.406066 -0.623965 0.641554 -0.446180
-0.592160 0.702308 -0.395107 -0.623965 0.641554 -0.446180
-0.600523 0.606822 -0.520710 -0.623965 0.641554 -0.446180
-0.501373 0.702043 -0.505727 -0.572690 0.670525 -0.471618
-0.600523 0.606822 -0.520710 -0.572690 0.670525 -0.471618
-0.592160 0.702308 -0.395107 -0.572690 0.670525 -0.471618
-0.592160 0.702308 -0.395107 -0.657476 0.663681 -0.356724
-0.687975 0.601499 -0.406066 -0.657476 0.663681 -0.356724
-0.670820 0.688190 -0.276396 -0.657476 0.663681 -0.356724
-0.392635 0.783840 -0.481073 -0.468783 0.759245 -0.451431
-0.501373 0.702043 -0.505727 -0.468783 0.759245 -0.451431
-0.481531 0.792648 -0.373947 -0.468783 0.759245 -0.451431
-0.481531 0.792648 -0.373947 -0.405939 0.819633 -0.404246
-0.366289 0.864929 -0.343118 -0.405939 0.819633 -0.404246
-0.392635 0.783840 -0.481073 -0.405939 0.819633 -0.404246
-0.276385 0.850640 -0.447215 -0.356143 0.833701 -0.422025
-0.392635 0.783840 -0.481073 -0.356143 0.833701 -0.422025
-0.366289 0.864929 -0.343118 -0.356143 0.833701 -0.422025
-0.366289 0.864929 -0.343118 -0.442614 0.839787 -0.314404
-0.481531 0.792648 -0.373947 -0.442614 0.839787 -0.314404
-0.449185 0.862668 -0.232457 -0.442614 0.839787 -0.314404
-0.776630 0.564252 -0.280118 -0.715713 0.620642 -0.320246
-0.670820 0.688190 -0.276396 -0.715713 0.620642 -0.320246
-0.687975 0.601499 -0.406066 -0.715713 0.620642 -0.320246
-0.687975 0.601499 -0.406066 -0.752280 0.546561 -0.367893
-0.784657 0.468427 -0.406066 -0.752280 0.546561 -0.367893
-0.776630 0.564252 -0.280118 -0.752280 0.546561 -0.367893
-0.861804 0.425322 -0.276396 -0.811435 0.488892 -0.320246
-0.776630 0.564252 -0.280118 -0.811435 0.488892 -0.320246
-0.784657 0.468427 -0.406066 -0.811435 0.488892 -0.320246
-0.784657 0.468427 -0.406066 -0.724447 0.526339 -0.445133
-0.687975 0.601499 -0.406066 -0.724447 0.526339 -0.445133
-0.688189 0.499997 -0.525736 -0.724447 0.526339 -0.445133
-0.776630 0.564252 -0.280118 -0.831854 0.503748 -0.232930
-0.861804 0.425322 -0.276396 -0.831854 0.503748 -0.232930
-0.846659 0.513373 -0.140059 -0.831854 0.503748 -0.232930
-0.846659 0.513373 -0.140059 -0.794656 0.577348 -0.187595
-0.749882 0.646576 -0.140059 -0.794656 0.577348 -0.187595
-0.776630 0.564252 -0.280118 -0.794656 0.577348 -0.187595
-0.670820 0.688190 -0.276396 -0.736153 0.635470 -0.232931
-0.776630 0.564252 -0.280118 -0.736153 0.635470 -0.232931
-0.749882 0.646576 -0.140059 -0.736153 0.635470 -0.232931
-0.749882 0.646576 -0.140059 -0.805403 0.585157 -0.094430
-0.846659 0.513373 -0.140059 -0.805403 0.585157 -0.094430
-0.809018 0.587783 0.000000 -0.805403 0.585157 -0.094430
-0.707108 0.707106 0.000000 -0.648686 0.759513 -0.048434
-0.587786 0.809017 0.000000 -0.648686 0.759513 -0.048434
-0.637147 0.757935 -0.139921 -0.648686 0.759513 -0.048434
-0.637147 0.757935 -0.139921 -0.699683 0.708442 -0.092485
-0.749882 0.646576 -0.140059 -0.699683 0.708442 -0.092485
-0.707108 0.707106 0.000000 -0.699683 0.708442 -0.092485
-0.809018 0.587783 0.000000 -0.759516 0.648686 -0.048387
-0.707108 0.707106 0.000000 -0.759516 0.648686 -0.048387
-0.749882 0.646576 -0.140059 -0.759516 0.648686 -0.048387
-0.749882 0.646576 -0.140059 -0.690251 0.699010 -0.186919
-0.637147 0.757935 -0.139921 -0.690251 0.699010 -0.186919
-0.670820 0.688190 -0.276396 -0.690251 0.699010 -0.186919
-0.891008 0.453987 0.000000 -0.851643 0.521884 -0.048388
-0.809018 0.587783 0.000000 -0.851643 0.521884 -0.048388
-0.846659 0.513373 -0.140059 -0.851643 0.521884 -0.048388
-0.846659 0.513373 -0.140059 -0.889984 0.446514 -0.092486
-0.917730 0.371744 -0.139921 -0.889984 0.446514 -0.092486
-0.891008 0.453987 0.000000 -0.889984 0.446514 -0.092486
-0.951058 0.309013 0.000000 -0.922797 0.382230 -0.048434
-0.891008 0.453987 0.000000 -0.922797 0.382230 -0.048434
-0.917730 0.371744 -0.139921 -0.922797 0.382230 -0.048434
-0.917730 0.371744 -0.139921 -0.878100 0.440458 -0.186918
-0.846659 0.513373 -0.140059 -0.878100 0.440458 -0.186918
-0.861804 0.425322 -0.276396 -0.878100 0.440458 -0.186918
-0.786262 0.571248 0.235514 -0.825414 0.500138 0.261830
-0.870465 0.433883 0.232456 -0.825414 0.500138 0.261830
-0.804731 0.484436 0.343118 -0.825414 0.500138 0.261830
-0.804731 0.484436 0.343118 -0.767037 0.557280 0.317950
-0.709407 0.615639 0.343118 -0.767037 0.557280 0.317950
-0.786262 0.571248 0.235514 -0.767037 0.557280 0.317950
-0.681641 0.693779 0.232457 -0.730731 0.630458 0.261830
-0.786262 0.571248 0.235514 -0.730731 0.630458 0.261830
-0.709407 0.615639 0.343118 -0.730731 0.630458 0.261830
-0.709407 0.615639 0.343118 -0.751822 0.546225 0.369325
-0.804731 0.484436 0.343118 -0.751822 0.546225 0.369325
-0.723600 0.525720 0.447215 -0.751822 0.546225 0.369325
-0.786262 0.571248 0.235514 -0.742126 0.638724 0.203176
-0.681641 0.693779 0.232457 -0.742126 0.638724 0.203176
-0.753041 0.647410 0.117431 -0.742126 0.638724 0.203176
-0.753041 0.647410 0.117431 -0.799891 0.581151 0.149791
-0.848429 0.516118 0.117431 -0.799891 0.581151 0.149791
-0.786262 0.571248 0.235514 -0.799891 0.581151 0.149791
-0.870465 0.433883 0.232456 -0.836796 0.508421 0.203176
-0.786262 0.571248 0.235514 -0.836796 0.508421 0.203176
-0.848429 0.516118 0.117431 -0.836796 0.508421 0.203176
-0.848429 0.516118 0.117431 -0.805961 0.585561 0.086866
-0.753041 0.647410 0.117431 -0.805961 0.585561 0.086866
-0.809018 0.587783 0.000000 -0.805961 0.585561 0.086866
-0.891008 0.453987 0.000000 -0.923387 0.382474 0.032717
-0.951058 0.309013 0.000000 -0.923387 0.382474 0.032717
-0.919554 0.375034 0.117350 -0.923387 0.382474 0.032717
-0.919554 0.375034 0.117350 -0.889713 0.448478 0.085315
-0.848429 0.516118 0.117431 -0.889713 0.448478 0.085315
-0.891008 0.453987 0.000000 -0.889713 0.448478 0.085315
-0.809018 0.587783 0.000000 -0.852186 0.522217 0.032695
-0.891008 0.453987 0.000000 -0.852186 0.522217 0.032695
-0.848429 0.516118 0.117431 -0.852186 0.522217 0.032695
-0.848429 0.516118 0.117431 -0.883012 0.445063 0.149027
-0.919554 0.375034 0.117350 -0.883012 0.445063 0.149027
-0.870465 0.433883 0.232456 -0.883012 0.445063 0.149027
-0.707108 0.707106 0.000000 -0.760001 0.649099 0.032695
-0.809018 0.587783 0.000000 -0.760001 0.649099 0.032695
-0.753041 0.647410 0.117431 -0.760001 0.649099 0.032695
-0.753041 0.647410 0.117431 -0.701468 0.707576 0.085316
-0.640841 0.758651 0.117350 -0.701468 0.707576 0.085316
-0.707108 0.707106 0.000000 -0.701468 0.707576 0.085316
-0.587786 0.809017 0.000000 -0.649101 0.759998 0.032718
-0.707108 0.707106 0.000000 -0.649101 0.759998 0.032718
-0.640841 0.758651 0.117350 -0.649101 0.759998 0.032718
-0.640841 0.758651 0.117350 -0.696150 0.702258 0.149027
-0.753041 0.647410 0.117431 -0.696150 0.702258 0.149027
-0.681641 0.693779 0.232457 -0.696150 0.702258 0.149027
-0.919948 0.296002 -0.257058 -0.949894 0.239217 -0.201186
-0.959253 0.160620 -0.232455 -0.949894 0.239217 -0.201186
-0.964376 0.237083 -0.117350 -0.949894 0.239217 -0.201186
-0.964376 0.237083 -0.117350 -0.939188 0.296206 -0.173747
-0.917730 0.371744 -0.139921 -0.939188 0.296206 -0.173747
-0.919948 0.296002 -0.257058 -0.939188 0.296206 -0.173747
-0.861804 0.425322 -0.276396 -0.901077 0.371741 -0.223311
-0.919948 0.296002 -0.257058 -0.901077 0.371741 -0.223311
-0.917730 0.371744 -0.139921 -0.901077 0.371741 -0.223311
-0.917730 0.371744 -0.139921 -0.945824 0.313419 -0.084769
-0.964376 0.237083 -0.117350 -0.945824 0.313419 -0.084769
-0.951058 0.309013 0.000000 -0.945824 0.313419 -0.084769
-0.919948 0.296002 -0.257058 -0.882555 0.349822 -0.314199
-0.861804 0.425322 -0.276396 -0.882555 0.349822 -0.314199
-0.850924 0.346151 -0.395106 -0.882555 0.349822 -0.314199
-0.850924 0.346151 -0.395106 -0.893481 0.293107 -0.340265
-0.902656 0.213021 -0.373945 -0.893481 0.293107 -0.340265
-0.919948 0.296002 -0.257058 -0.893481 0.293107 -0.340265
-0.959253 0.160620 -0.232455 -0.931377 0.217324 -0.292072
-0.919948 0.296002 -0.257058 -0.931377 0.217324 -0.292072
-0.902656 0.213021 -0.373945 -0.931377 0.217324 -0.292072
-0.902656 0.213021 -0.373945 -0.862873 0.267096 -0.429081
-0.850924 0.346151 -0.395106 -0.862873 0.267096 -0.429081
-0.822618 0.259890 -0.505724 -0.862873 0.267096 -0.429081
-0.866809 0.131200 -0.481070 -0.902957 0.081168 -0.421995
-0.894425 0.000000 -0.447215 -0.902957 0.081168 -0.421995
-0.935787 0.081085 -0.343116 -0.902957 0.081168 -0.421995
-0.935787 0.081085 -0.343116 -0.904961 0.132790 -0.404244
-0.902656 0.213021 -0.373945 -0.904961 0.132790 -0.404244
-0.866809 0.131200 -0.481070 -0.904961 0.132790 -0.404244
-0.822618 0.259890 -0.505724 -0.866947 0.211221 -0.451429
-0.866809 0.131200 -0.481070 -0.866947 0.211221 -0.451429
-0.902656 0.213021 -0.373945 -0.866947 0.211221 -0.451429
-0.902656 0.213021 -0.373945 -0.935461 0.161442 -0.314402
-0.935787 0.081085 -0.343116 -0.935461 0.161442 -0.314402
-0.959253 0.160620 -0.232455 -0.935461 0.161442 -0.314402
-0.762696 0.383611 -0.520709 -0.814680 0.337455 -0.471615
-0.822618 0.259890 -0.505724 -0.814680 0.337455 -0.471615
-0.850924 0.346151 -0.395106 -0.814680 0.337455 -0.471615
-0.850924 0.346151 -0.395106 -0.802972 0.395172 -0.446178
-0.784657 0.468427 -0.406066 -0.802972 0.395172 -0.446178
-0.762696 0.383611 -0.520709 -0.802972 0.395172 -0.446178
-0.688189 0.499997 -0.525736 -0.747348 0.457620 -0.481722
-0.762696 0.383611 -0.520709 -0.747348 0.457620 -0.481722
-0.784657 0.468427 -0.406066 -0.747348 0.457620 -0.481722
-0.784657 0.468427 -0.406066 -0.834371 0.420206 -0.356724
-0.850924 0.346151 -0.395106 -0.834371 0.420206 -0.356724
-0.861804 0.425322 -0.276396 -0.834371 0.420206 -0.356724
0.570268 0.780202 -0.257059 0.510483 0.830385 -0.223313
0.447216 0.850648 -0.276397 0.510483 0.830385 -0.223313
0.523952 0.840177 -0.139921 0.510483 0.830385 -0.223313
0.523952 0.840177 -0.139921 0.585712 0.791677 -0.173749
0.640841 0.758651 -0.117350 0.585712 0.791677 -0.173749
0.570268 0.780202 -0.257059 0.585712 0.791677 -0.173749
0.681641 0.693779 -0.232457 0.627871 0.751865 -0.201187
0.570268 0.780202 -0.257059 0.627871 0.751865 -0.201187
0.640841 0.758651 -0.117350 0.627871 0.751865 -0.201187
0.640841 0.758651 -0.117350 0.580963 0.809503 -0.084770
0.523952 0.840177 -0.139921 0.580963 0.809503 -0.084770
0.587786 0.809017 0.000000 0.580963 0.809503 -0.084770
0.570268 0.780202 -0.257059 0.625759 0.723269 -0.292074
0.681641 0.693779 -0.232457 0.625759 0.723269 -0.292074
0.605053 0.702904 -0.373947 0.625759 0.723269 -0.292074
0.605053 0.702904 -0.373947 0.550559 0.762302 -0.340266
0.484950 0.780201 -0.395108 0.550559 0.762302 -0.340266
0.570268 0.780202 -0.257059 0.550559 0.762302 -0.340266
0.447216 0.850648 -0.276397 0.508381 0.801765 -0.314200
0.570268 0.780202 -0.257059 0.508381 0.801765 -0.314200
0.484950 0.780201 -0.395108 0.508381 0.801765 -0.314200
0.484950 0.780201 -0.395108 0.541084 0.723267 -0.429084
0.605053 0.702904 -0.373947 0.541084 0.723267 -0.429084
0.512753 0.693775 -0.505727 0.541084 0.723267 -0.429084
0.391555 0.758647 -0.520711 0.335637 0.809500 -0.481724
0.262869 0.809012 -0.525738 0.335637 0.809500 -0.481724
0.359468 0.840174 -0.406067 0.335637 0.809500 -0.481724
0.359468 0.840174 -0.406067 0.417343 0.791675 -0.446180
0.484950 0.780201 -0.395108 0.417343 0.791675 -0.446180
0.391555 0.758647 -0.520711 0.417343 0.791675 -0.446180
0.512753 0.693775 -0.505727 0.460741 0.751861 -0.471617
0.391555 0.758647 -0.520711 0.460741 0.751861 -0.471617
0.484950 0.780201 -0.395108 0.460741 0.751861 -0.471617
0.484950 0.780201 -0.395108 0.428031 0.830384 -0.356724
0.359468 0.840174 -0.406067 0.428031 0.830384 -0.356724
0.447216 0.850648 -0.276397 0.428031 0.830384 -0.356724
0.624147 0.615637 -0.481073 0.577224 0.680458 -0.451431
0.512753 0.693775 -0.505727 0.577224 0.680458 -0.451431
0.605053 0.702904 -0.373947 0.577224 0.680458 -0.451431
0.605053 0.702904 -0.373947 0.654076 0.639351 -0.404246
0.709407 0.615639 -0.343118 0.654076 0.639351 -0.404246
0.624147 0.615637 -0.481073 0.654076 0.639351 -0.404246
0.723600 0.525720 -0.447215 0.682841 0.596344 -0.422023
0.624147 0.615637 -0.481073 0.682841 0.596344 -0.422023
0.709407 0.615639 -0.343118 0.682841 0.596344 -0.422023
0.709407 0.615639 -0.343118 0.661910 0.680459 -0.314404
0.605053 0.702904 -0.373947 0.661910 0.680459 -0.314404
0.681641 0.693779 -0.232457 0.661910 0.680459 -0.314404
0.296648 0.912981 -0.280118 0.369102 0.872471 -0.320247
0.447216 0.850648 -0.276397 0.369102 0.872471 -0.320247
0.359468 0.840174 -0.406067 0.369102 0.872471 -0.320247
0.359468 0.840174 -0.406067 0.287348 0.884356 -0.367894
0.203033 0.891003 -0.406067 0.287348 0.884356 -0.367894
0.296648 0.912981 -0.280118 0.287348 0.884356 -0.367894
0.138199 0.951055 -0.276397 0.214221 0.922795 -0.320247
0.296648 0.912981 -0.280118 0.214221 0.922795 -0.320247
0.203033 0.891003 -0.406067 0.214221 0.922795 -0.320247
0.203033 0.891003 -0.406067 0.276717 0.851635 -0.445135
0.359468 0.840174 -0.406067 0.276717 0.851635 -0.445135
0.262869 0.809012 -0.525738 0.276717 0.851635 -0.445135
0.296648 0.912981 -0.280118 0.222041 0.946806 -0.232931
0.138199 0.951055 -0.276397 0.222041 0.946806 -0.232931
0.226619 0.963861 -0.140059 0.222041 0.946806 -0.232931
0.226619 0.963861 -0.140059 0.303532 0.934171 -0.187595
0.383207 0.912982 -0.140059 0.303532 0.934171 -0.187595
0.296648 0.912981 -0.280118 0.303532 0.934171 -0.187595
0.447216 0.850648 -0.276397 0.376889 0.896492 -0.232931
0.296648 0.912981 -0.280118 0.376889 0.896492 -0.232931
0.383207 0.912982 -0.140059 0.376889 0.896492 -0.232931
0.383207 0.912982 -0.140059 0.307638 0.946806 -0.094430
0.226619 0.963861 -0.140059 0.307638 0.946806 -0.094430
0.309017 0.951056 0.000000 0.307638 0.946806 -0.094430
0.453991 0.891006 0.000000 0.521886 0.851639 -0.048434
0.587786 0.809017 0.000000 0.521886 0.851639 -0.048434
0.523952 0.840177 -0.139921 0.521886 0.851639 -0.048434
0.523952 0.840177 -0.139921 0.457556 0.884358 -0.092485
0.383207 0.912982 -0.140059 0.457556 0.884358 -0.092485
0.453991 0.891006 0.000000 0.457556 0.884358 -0.092485
0.309017 0.951056 0.000000 0.382236 0.922797 -0.048388
0.453991 0.891006 0.000000 0.382236 0.922797 -0.048388
0.383207 0.912982 -0.140059 0.382236 0.922797 -0.048388
0.383207 0.912982 -0.140059 0.451501 0.872472 -0.186920
0.523952 0.840177 -0.139921 0.451501 0.872472 -0.186920
0.447216 0.850648 -0.276397 0.451501 0.872472 -0.186920
0.156435 0.987688 0.000000 0.233172 0.971231 -0.048388
0.309017 0.951056 0.000000 0.233172 0.971231 -0.048388
0.226619 0.963861 -0.140059 0.233172 0.971231 -0.048388
0.226619 0.963861 -0.140059 0.149644 0.984405 -0.092486
0.069961 0.987688 -0.139921 0.149644 0.984405 -0.092486
0.156435 0.987688 0.000000 0.149644 0.984405 -0.092486
0.000000 1.000000 0.000000 0.078366 0.995747 -0.048435
0.156435 0.987688 0.000000 0.078366 0.995747 -0.048435
0.069961 0.987688 -0.139921 0.078366 0.995747 -0.048435
0.069961 0.987688 -0.139921 0.147557 0.971230 -0.186919
0.226619 0.963861 -0.140059 0.147557 0.971230 -0.186919
0.138199 0.951055 -0.276397 0.147557 0.971230 -0.186919
0.300323 0.924305 0.235515 0.220594 0.939565 0.261831
0.143661 0.961938 0.232456 0.220594 0.939565 0.261831
0.212052 0.915043 0.343118 0.220594 0.939565 0.261831
0.212052 0.915043 0.343118 0.292978 0.901705 0.317951
0.366289 0.864929 0.343118 0.292978 0.901705 0.317951
0.300323 0.924305 0.235515 0.292978 0.901705 0.317951
0.449185 0.862668 0.232457 0.373794 0.889788 0.261831
0.300323 0.924305 0.235515 0.373794 0.889788 0.261831
0.366289 0.864929 0.343118 0.373794 0.889788 0.261831
0.366289 0.864929 0.343118 0.287166 0.883816 0.369331
0.212052 0.915043 0.343118 0.287166 0.883816 0.369331
0.276385 0.850640 0.447215 0.287166 0.883816 0.369331
0.300323 0.924305 0.235515 0.378134 0.903180 0.203176
0.449185 0.862668 0.232457 0.378134 0.903180 0.203176
0.383023 0.916244 0.117431 0.378134 0.903180 0.203176
0.383023 0.916244 0.117431 0.305529 0.940327 0.149791
0.228681 0.966393 0.117431 0.305529 0.940327 0.149791
0.300323 0.924305 0.235515 0.305529 0.940327 0.149791
0.143661 0.961938 0.232456 0.224955 0.952951 0.203175
0.300323 0.924305 0.235515 0.224955 0.952951 0.203175
0.228681 0.966393 0.117431 0.224955 0.952951 0.203175
0.228681 0.966393 0.117431 0.307848 0.947462 0.086866
0.383023 0.916244 0.117431 0.307848 0.947462 0.086866
0.309017 0.951056 0.000000 0.307848 0.947462 0.086866
0.156435 0.987688 0.000000 0.078417 0.996384 0.032717
0.000000 1.000000 0.000000 0.078417 0.996384 0.032717
0.072524 0.990439 0.117350 0.078417 0.996384 0.032717
0.072524 0.990439 0.117350 0.151595 0.984754 0.085316
0.228681 0.966393 0.117431 0.151595 0.984754 0.085316
0.156435 0.987688 0.000000 0.151595 0.984754 0.085316
0.309017 0.951056 0.000000 0.233321 0.971850 0.032696
0.156435 0.987688 0.000000 0.233321 0.971850 0.032696
0.228681 0.966393 0.117431 0.233321 0.971850 0.032696
0.228681 0.966393 0.117431 0.150419 0.977326 0.149027
0.072524 0.990439 0.117350 0.150419 0.977326 0.149027
0.143661 0.961938 0.232456 0.150419 0.977326 0.149027
0.453991 0.891006 0.000000 0.382479 0.923385 0.032695
0.309017 0.951056 0.000000 0.382479 0.923385 0.032695
0.383023 0.916244 0.117431 0.382479 0.923385 0.032695
0.383023 0.916244 0.117431 0.456179 0.885789 0.085315
0.523490 0.843911 0.117350 0.456179 0.885789 0.085315
0.453991 0.891006 0.000000 0.456179 0.885789 0.085315
0.587786 0.809017 0.000000 0.522219 0.852184 0.032717
0.453991 0.891006 0.000000 0.522219 0.852184 0.032717
0.523490 0.843911 0.117350 0.522219 0.852184 0.032717
0.523490 0.843911 0.117350 0.452765 0.879087 0.149027
0.383023 0.916244 0.117431 0.452765 0.879087 0.149027
0.449185 0.862668 0.232457 0.452765 0.879087 0.149027
-0.002760 0.966392 -0.257059 -0.066019 0.977326 -0.201187
-0.143661 0.961938 -0.232456 -0.066019 0.977326 -0.201187
-0.072524 0.990439 -0.117350 -0.066019 0.977326 -0.201187
-0.072524 0.990439 -0.117350 -0.008511 0.984753 -0.173749
0.069961 0.987688 -0.139921 -0.008511 0.984753 -0.173749
-0.002760 0.966392 -0.257059 -0.008511 0.984753 -0.173749
0.138199 0.951055 -0.276397 0.075104 0.971849 -0.223312
-0.002760 0.966392 -0.257059 0.075104 0.971849 -0.223312
0.069961 0.987688 -0.139921 0.075104 0.971849 -0.223312
0.069961 0.987688 -0.139921 0.005809 0.996384 -0.084770
-0.072524 0.990439 -0.117350 0.005809 0.996384 -0.084770
0.000000 1.000000 0.000000 0.005809 0.996384 -0.084770
-0.002760 0.966392 -0.257059 0.059981 0.947460 -0.314201
0.138199 0.951055 -0.276397 0.059981 0.947460 -0.314201
0.066265 0.916242 -0.395108 0.059981 0.947460 -0.314201
0.066265 0.916242 -0.395108 0.002667 0.940325 -0.340267
-0.076335 0.924303 -0.373948 0.002667 0.940325 -0.340267
-0.002760 0.966392 -0.257059 0.002667 0.940325 -0.340267
-0.143661 0.961938 -0.232456 -0.081118 0.952949 -0.292074
-0.002760 0.966392 -0.257059 -0.081118 0.952949 -0.292074
-0.076335 0.924303 -0.373948 -0.081118 0.952949 -0.292074
-0.076335 0.924303 -0.373948 -0.012612 0.903177 -0.429084
0.066265 0.916242 -0.395108 -0.012612 0.903177 -0.429084
-0.007026 0.862665 -0.505728 -0.012612 0.903177 -0.429084
-0.143074 0.864927 -0.481073 -0.201903 0.883816 -0.422025
-0.276385 0.850640 -0.447215 -0.201903 0.883816 -0.422025
-0.212052 0.915043 -0.343118 -0.201903 0.883816 -0.422025
-0.212052 0.915043 -0.343118 -0.153352 0.901702 -0.404247
-0.076335 0.924303 -0.373948 -0.153352 0.901702 -0.404247
-0.143074 0.864927 -0.481073 -0.153352 0.901702 -0.404247
-0.007026 0.862665 -0.505728 -0.067013 0.889786 -0.451432
-0.143074 0.864927 -0.481073 -0.067013 0.889786 -0.451432
-0.076335 0.924303 -0.373948 -0.067013 0.889786 -0.451432
-0.076335 0.924303 -0.373948 -0.135526 0.939565 -0.314404
-0.212052 0.915043 -0.343118 -0.135526 0.939565 -0.314404
-0.143661 0.961938 -0.232456 -0.135526 0.939565 -0.314404
0.129157 0.843907 -0.520711 0.069196 0.879085 -0.471617
-0.007026 0.862665 -0.505728 0.069196 0.879085 -0.471617
0.066265 0.916242 -0.395108 0.069196 0.879085 -0.471617
0.066265 0.916242 -0.395108 0.127704 0.885785 -0.446180
0.203033 0.891003 -0.406067 0.127704 0.885785 -0.446180
0.129157 0.843907 -0.520711 0.127704 0.885785 -0.446180
0.262869 0.809012 -0.525738 0.204286 0.852180 -0.481723
0.129157 0.843907 -0.520711 0.204286 0.852180 -0.481723
0.203033 0.891003 -0.406067 0.204286 0.852180 -0.481723
0.203033 0.891003 -0.406067 0.141810 0.923383 -0.356725
0.066265 0.916242 -0.395108 0.141810 0.923383 -0.356725
0.138199 0.951055 -0.276397 0.141810 0.923383 -0.356725
0.592160 -0.702308 0.395107 0.657476 -0.663681 0.356724
0.670820 -0.688190 0.276396 0.657476 -0.663681 0.356724
0.687975 -0.601499 0.406066 0.657476 -0.663681 0.356724
0.687975 -0.601499 0.406066 0.623965 -0.641554 0.446180
0.600523 -0.606822 0.520710 0.623965 -0.641554 0.446180
0.592160 -0.702308 0.395107 0.623965 -0.641554 0.446180
0.501373 -0.702043 0.505727 0.572690 -0.670525 0.471618
0.592160 -0.702308 0.395107 0.572690 -0.670525 0.471618
0.600523 -0.606822 0.520710 0.572690 -0.670525 0.471618
0.600523 -0.606822 0.520710 0.666166 -0.569356 0.481723
0.687975 -0.601499 0.406066 0.666166 -0.569356 0.481723
0.688189 -0.499997 0.525736 0.666166 -0.569356 0.481723
0.592160 -0.702308 0.395107 0.520666 -0.738102 0.429083
0.501373 -0.702043 0.505727 0.520666 -0.738102 0.429083
0.481531 -0.792648 0.373947 0.520666 -0.738102 0.429083
0.481531 -0.792648 0.373947 0.554863 -0.759175 0.340266
0.565796 -0.783451 0.257059 0.554863 -0.759175 0.340266
0.592160 -0.702308 0.395107 0.554863 -0.759175 0.340266
0.670820 -0.688190 0.276396 0.605428 -0.731256 0.314199
0.592160 -0.702308 0.395107 0.605428 -0.731256 0.314199
0.565796 -0.783451 0.257059 0.605428 -0.731256 0.314199
0.565796 -0.783451 0.257059 0.494501 -0.818634 0.292074
0.481531 -0.792648 0.373947 0.494501 -0.818634 0.292074
0.449185 -0.862668 0.232457 0.494501 -0.818634 0.292074
0.523490 -0.843911 0.117350 0.590358 -0.802678 0.084770
0.587786 -0.809017 0.000000 0.590358 -0.802678 0.084770
0.637147 -0.757935 0.139921 0.590358 -0.802678 0.084770
0.637147 -0.757935 0.139921 0.571937 -0.801685 0.173748
0.565796 -0.783451 0.257059 0.571937 -0.801685 0.173748
0.523490 -0.843911 0.117350 0.571937 -0.801685 0.173748
0.449185 -0.862668 0.232457 0.521044 -0.829480 0.201187
0.523490 -0.843911 0.117350 0.521044 -0.829480 0.201187
0.565796 -0.783451 0.257059 0.521044 -0.829480 0.201187
0.565796 -0.783451 0.257059 0.631997 -0.742099 0.223312
0.637147 -0.757935 0.139921 0.631997 -0.742099 0.223312
0.670820 -0.688190 0.276396 0.631997 -0.742099 0.223312
0.366289 -0.864929 0.343118 0.442614 -0.839787 0.314404
0.449185 -0.862668 0.232457 0.442614 -0.839787 0.314404
0.481531 -0.792648 0.373947 0.442614 -0.839787 0.314404
0.481531 -0.792648 0.373947 0.405939 -0.819633 0.404246
0.392635 -0.783840 0.481073 0.405939 -0.819633 0.404246
0.366289 -0.864929 0.343118 0.405939 -0.819633 0.404246
0.276385 -0.850640 0.447215 0.356143 -0.833701 0.422025
0.366289 -0.864929 0.343118 0.356143 -0.833701 0.422025
0.392635 -0.783840 0.481073 0.356143 -0.833701 0.422025
0.392635 -0.783840 0.481073 0.468783 -0.759244 0.451431
0.481531 -0.792648 0.373947 0.468783 -0.759244 0.451431
0.501373 -0.702043 0.505727 0.468783 -0.759244 0.451431
0.749882 -0.646576 0.140059 0.690251 -0.699010 0.186919
0.670820 -0.688190 0.276396 0.690251 -0.699010 0.186919
0.637147 -0.757935 0.139921 0.690251 -0.699010 0.186919
0.637147 -0.757935 0.139921 0.699683 -0.708442 0.092485
0.707108 -0.707106 0.000000 0.699683 -0.708442 0.092485
0.749882 -0.646576 0.140059 0.699683 -0.708442 0.092485
0.809018 -0.587783 0.000000 0.759516 -0.648686 0.048387
0.749882 -0.646576 0.140059 0.759516 -0.648686 0.048387
0.707108 -0.707106 0.000000 0.759516 -0.648686 0.048387
0.707108 -0.707106 0.000000 0.648687 -0.759513 0.048434
0.637147 -0.757935 0.139921 0.648687 -0.759513 0.048434
0.587786 -0.809017 0.000000 0.648687 -0.759513 0.048434
0.749882 -0.646576 0.140059 0.805403 -0.585157 0.094430
0.809018 -0.587783 0.000000 0.805403 -0.585157 0.094430
0.846659 -0.513373 0.140059 0.805403 -0.585157 0.094430
0.846659 -0.513373 0.140059 0.794656 -0.577348 0.187595
0.776630 -0.564252 0.280118 0.794656 -0.577348 0.187595
0.749882 -0.646576 0.140059 0.794656 -0.577348 0.187595
0.670820 -0.688190 0.276396 0.736153 -0.635470 0.232931
0.749882 -0.646576 0.140059 0.736153 -0.635470 0.232931
0.776630 -0.564252 0.280118 0.736153 -0.635470 0.232931
0.776630 -0.564252 0.280118 0.831854 -0.503748 0.232930
0.846659 -0.513373 0.140059 0.831854 -0.503748 0.232930
0.861804 -0.425322 0.276396 0.831854 -0.503748 0.232930
0.784657 -0.468427 0.406066 0.724447 -0.526339 0.445133
0.688189 -0.499997 0.525736 0.724447 -0.526339 0.445133
0.687975 -0.601499 0.406066 0.724447 -0.526339 0.445133
0.687975 -0.601499 0.406066 0.752280 -0.546561 0.367893
0.776630 -0.564252 0.280118 0.752280 -0.546561 0.367893
0.784657 -0.468427 0.406066 0.752280 -0.546561 0.367893
0.861804 -0.425322 0.276396 0.811435 -0.488892 0.320246
0.784657 -0.468427 0.406066 0.811435 -0.488892 0.320246
0.776630 -0.564252 0.280118 0.811435 -0.488892 0.320246
0.776630 -0.564252 0.280118 0.715713 -0.620642 0.320246
0.687975 -0.601499 0.406066 0.715713 -0.620642 0.320246
0.670820 -0.688190 0.276396 0.715713 -0.620642 0.320246
0.917730 -0.371744 0.139921 0.878100 -0.440458 0.186918
0.861804 -0.425322 0.276396 0.878100 -0.440458 0.186918
0.846659 -0.513373 0.140059 0.878100 -0.440458 0.186918
0.846659 -0.513373 0.140059 0.889984 -0.446514 0.092486
0.891008 -0.453987 0.000000 0.889984 -0.446514 0.092486
0.917730 -0.371744 0.139921 0.889984 -0.446514 0.092486
0.951058 -0.309013 0.000000 0.922797 -0.382230 0.048434
0.917730 -0.371744 0.139921 0.922797 -0.382230 0.048434
0.891008 -0.453987 0.000000 0.922797 -0.382230 0.048434
0.891008 -0.453987 0.000000 0.851643 -0.521884 0.048388
0.846659 -0.513373 0.140059 0.851643 -0.521884 0.048388
0.809018 -0.587783 0.000000 0.851643 -0.521884 0.048388
0.902656 -0.213021 0.373945 0.935461 -0.161442 0.314402
0.959253 -0.160620 0.232455 0.935461 -0.161442 0.314402
0.935787 -0.081085 0.343116 0.935461 -0.161442 0.314402
0.935787 -0.081085 0.343116 0.904961 -0.132790 0.404244
0.866809 -0.131200 0.481070 0.904961 -0.132790 0.404244
0.902656 -0.213021 0.373945 0.904961 -0.132790 0.404244
0.822618 -0.259890 0.505724 0.866947 -0.211221 0.451429
0.902656 -0.213021 0.373945 0.866947 -0.211221 0.451429
0.866809 -0.131200 0.481070 0.866947 -0.211221 0.451429
0.866809 -0.131200 0.481070 0.902957 -0.081167 0.421995
0.935787 -0.081085 0.343116 0.902957 -0.081167 0.421995
0.894425 0.000000 0.447215 0.902957 -0.081167 0.421995
0.902656 -0.213021 0.373945 0.862873 -0.267096 0.429081
0.822618 -0.259890 0.505724 0.862873 -0.267096 0.429081
0.850924 -0.346151 0.395106 0.862873 -0.267096 0.429081
0.850924 -0.346151 0.395106 0.893481 -0.293107 0.340265
0.919948 -0.296002 0.257058 0.893481 -0.293107 0.340265
0.902656 -0.213021 0.373945 0.893481 -0.293107 0.340265
0.959253 -0.160620 0.232455 0.931378 -0.217324 0.292072
0.902656 -0.213021 0.373945 0.931378 -0.217324 0.292072
0.919948 -0.296002 0.257058 0.931378 -0.217324 0.292072
0.919948 -0.296002 0.257058 0.882555 -0.349822 0.314199
0.850924 -0.346151 0.395106 0.882555 -0.349822 0.314199
0.861804 -0.425322 0.276396 0.882555 -0.349822 0.314199
0.917730 -0.371744 0.139921 0.945824 -0.313419 0.084769
0.951058 -0.309013 0.000000 0.945824 -0.313419 0.084769
0.964376 -0.237083 0.117350 0.945824 -0.313419 0.084769
0.964376 -0.237083 0.117350 0.939188 -0.296206 0.173747
0.919948 -0.296002 0.257058 0.939188 -0.296206 0.173747
0.917730 -0.371744 0.139921 0.939188 -0.296206 0.173747
0.861804 -0.425322 0.276396 0.901077 -0.371741 0.223311
0.917730 -0.371744 0.139921 0.901077 -0.371741 0.223311
0.919948 -0.296002 0.257058 0.901077 -0.371741 0.223311
0.919948 -0.296002 0.257058 0.949894 -0.239217 0.201186
0.964376 -0.237083 0.117350 0.949894 -0.239217 0.201186
0.959253 -0.160620 0.232455 0.949894 -0.239217 0.201186
0.784657 -0.468427 0.406066 0.834371 -0.420206 0.356724
0.861804 -0.425322 0.276396 0.834371 -0.420206 0.356724
0.850924 -0.346151 0.395106 0.834371 -0.420206 0.356724
0.850924 -0.346151 0.395106 0.802972 -0.395172 0.446178
0.762696 -0.383611 0.520709 0.802972 -0.395172 0.446178
0.784657 -0.468427 0.406066 0.802972 -0.395172 0.446178
0.688189 -0.499997 0.525736 0.747348 -0.457620 0.481722
0.784657 -0.468427 0.406066 0.747348 -0.457620 0.481722
0.762696 -0.383611 0.520709 0.747348 -0.457620 0.481722
0.762696 -0.383611 0.520709 0.814680 -0.337455 0.471615
0.850924 -0.346151 0.395106 0.814680 -0.337455 0.471615
0.822618 -0.259890 0.505724 0.814680 -0.337455 0.471615
0.848429 -0.516118 -0.117431 0.883011 -0.445063 -0.149027
0.870465 -0.433883 -0.232456 0.883011 -0.445063 -0.149027
0.919554 -0.375034 -0.117350 0.883011 -0.445063 -0.149027
0.919554 -0.375034 -0.117350 0.889713 -0.448478 -0.085315
0.891008 -0.453987 0.000000 0.889713 -0.448478 -0.085315
0.848429 -0.516118 -0.117431 0.889713 -0.448478 -0.085315
0.809018 -0.587783 0.000000 0.852186 -0.522217 -0.032695
0.848429 -0.516118 -0.117431 0.852186 -0.522217 -0.032695
0.891008 -0.453987 0.000000 0.852186 -0.522217 -0.032695
0.891008 -0.453987 0.000000 0.923387 -0.382474 -0.032717
0.919554 -0.375034 -0.117350 0.923387 -0.382474 -0.032717
0.951058 -0.309013 0.000000 0.923387 -0.382474 -0.032717
0.848429 -0.516118 -0.117431 0.805961 -0.585561 -0.086866
0.809018 -0.587783 0.000000 0.805961 -0.585561 -0.086866
0.753041 -0.647410 -0.117431 0.805961 -0.585561 -0.086866
0.753041 -0.647410 -0.117431 0.799891 -0.581151 -0.149791
0.786262 -0.571248 -0.235514 0.799891 -0.581151 -0.149791
0.848429 -0.516118 -0.117431 0.799891 -0.581151 -0.149791
0.870465 -0.433883 -0.232456 0.836796 -0.508421 -0.203176
0.848429 -0.516118 -0.117431 0.836796 -0.508421 -0.203176
0.786262 -0.571248 -0.235514 0.836796 -0.508421 -0.203176
0.786262 -0.571248 -0.235514 0.742126 -0.638724 -0.203176
0.753041 -0.647410 -0.117431 0.742126 -0.638724 -0.203176
0.681641 -0.693779 -0.232457 0.742126 -0.638724 -0.203176
0.709407 -0.615639 -0.343118 0.751822 -0.546225 -0.369325
0.723600 -0.525720 -0.447215 0.751822 -0.546225 -0.369325
0.804731 -0.484436 -0.343118 0.751822 -0.546225 -0.369325
0.804731 -0.484436 -0.343118 0.767038 -0.557280 -0.317950
0.786262 -0.571248 -0.235514 0.767038 -0.557280 -0.317950
0.709407 -0.615639 -0.343118 0.767038 -0.557280 -0.317950
0.681641 -0.693779 -0.232457 0.730731 -0.630458 -0.261830
0.709407 -0.615639 -0.343118 0.730731 -0.630458 -0.261830
0.786262 -0.571248 -0.235514 0.730731 -0.630458 -0.261830
0.786262 -0.571248 -0.235514 0.825414 -0.500137 -0.261830
0.804731 -0.484436 -0.343118 0.825414 -0.500137 -0.261830
0.870465 -0.433883 -0.232456 0.825414 -0.500137 -0.261830
0.640841 -0.758651 -0.117350 0.696150 -0.702258 -0.149027
0.681641 -0.693779 -0.232457 0.696150 -0.702258 -0.149027
0.753041 -0.647410 -0.117431 0.696150 -0.702258 -0.149027
0.753041 -0.647410 -0.117431 0.701468 -0.707576 -0.085316
0.707108 -0.707106 0.000000 0.701468 -0.707576 -0.085316
0.640841 -0.758651 -0.117350 0.701468 -0.707576 -0.085316
0.587786 -0.809017 0.000000 0.649101 -0.759998 -0.032718
0.640841 -0.758651 -0.117350 0.649101 -0.759998 -0.032718
0.707108 -0.707106 0.000000 0.649101 -0.759998 -0.032718
0.707108 -0.707106 0.000000 0.760001 -0.649099 -0.032695
0.753041 -0.647410 -0.117431 0.760001 -0.649099 -0.032695
0.809018 -0.587783 0.000000 0.760001 -0.649099 -0.032695
-0.484950 -0.780201 0.395108 -0.428031 -0.830384 0.356724
-0.447216 -0.850648 0.276397 -0.428031 -0.830384 0.356724
-0.359468 -0.840174 0.406067 -0.428031 -0.830384 0.356724
-0.359468 -0.840174 0.406067 -0.417343 -0.791675 0.446180
-0.391555 -0.758647 0.520711 -0.417343 -0.791675 0.446180
-0.484950 -0.780201 0.395108 -0.417343 -0.791675 0.446180
-0.512753 -0.693775 0.505727 -0.460741 -0.751861 0.471617
-0.484950 -0.780201 0.395108 -0.460741 -0.751861 0.471617
-0.391555 -0.758647 0.520711 -0.460741 -0.751861 0.471617
-0.391555 -0.758647 0.520711 -0.335637 -0.809500 0.481724
-0.359468 -0.840174 0.406067 -0.335637 -0.809500 0.481724
-0.262869 -0.809012 0.525738 -0.335637 -0.809500 0.481724
-0.484950 -0.780201 0.395108 -0.541084 -0.723267 0.429084
-0.512753 -0.693775 0.505727 -0.541084 -0.723267 0.429084
-0.605053 -0.702904 0.373947 -0.541084 -0.723267 0.429084
-0.605053 -0.702904 0.373947 -0.550558 -0.762302 0.340266
-0.570268 -0.780202 0.257059 -0.550558 -0.762302 0.340266
-0.484950 -0.780201 0.395108 -0.550558 -0.762302 0.340266
-0.447216 -0.850648 0.276397 -0.508381 -0.801765 0.314200
-0.484950 -0.780201 0.395108 -0.508381 -0.801765 0.314200
-0.570268 -0.780202 0.257059 -0.508381 -0.801765 0.314200
-0.570268 -0.780202 0.257059 -0.625759 -0.723269 0.292074
-0.605053 -0.702904 0.373947 -0.625759 -0.723269 0.292074
-0.681641 -0.693779 0.232457 -0.625759 -0.723269 0.292074
-0.640841 -0.758651 0.117350 -0.580963 -0.809503 0.084770
-0.587786 -0.809017 0.000000 -0.580963 -0.809503 0.084770
-0.523952 -0.840177 0.139921 -0.580963 -0.809503 0.084770
-0.523952 -0.840177 0.139921 -0.585712 -0.791677 0.173749
-0.570268 -0.780202 0.257059 -0.585712 -0.791677 0.173749
-0.640841 -0.758651 0.117350 -0.585712 -0.791677 0.173749
-0.681641 -0.693779 0.232457 -0.627871 -0.751865 0.201187
-0.640841 -0.758651 0.117350 -0.627871 -0.751865 0.201187
-0.570268 -0.780202 0.257059 -0.627871 -0.751865 0.201187
-0.570268 -0.780202 0.257059 -0.510483 -0.830385 0.223313
-0.523952 -0.840177 0.139921 -0.510483 -0.830385 0.223313
-0.447216 -0.850648 0.276397 -0.510483 -0.830385 0.223313
-0.709407 -0.615639 0.343118 -0.661910 -0.680459 0.314404
-0.681641 -0.693779 0.232457 -0.661910 -0.680459 0.314404
-0.605053 -0.702904 0.373947 -0.661910 -0.680459 0.314404
-0.605053 -0.702904 0.373947 -0.654076 -0.639351 0.404246
-0.624147 -0.615637 0.481073 -0.654076 -0.639351 0.404246
-0.709407 -0.615639 0.343118 -0.654076 -0.639351 0.404246
-0.723600 -0.525720 0.447215 -0.682840 -0.596344 0.422023
-0.709407 -0.615639 0.343118 -0.682840 -0.596344 0.422023
-0.624147 -0.615637 0.481073 -0.682840 -0.596344 0.422023
-0.624147 -0.615637 0.481073 -0.577224 -0.680458 0.451431
-0.605053 -0.702904 0.373947 -0.577224 -0.680458 0.451431
-0.512753 -0.693775 0.505727 -0.577224 -0.680458 0.451431
-0.383207 -0.912982 0.140059 -0.451501 -0.872472 0.186920
-0.447216 -0.850648 0.276397 -0.451501 -0.872472 0.186920
-0.523952 -0.840177 0.139921 -0.451501 -0.872472 0.186920
-0.523952 -0.840177 0.139921 -0.457556 -0.884358 0.092485
-0.453991 -0.891006 0.000000 -0.457556 -0.884358 0.092485
-0.383207 -0.912982 0.140059 -0.457556 -0.884358 0.092485
-0.309017 -0.951056 0.000000 -0.382236 -0.922797 0.048388
-0.383207 -0.912982 0.140059 -0.382236 -0.922797 0.048388
-0.453991 -0.891006 0.000000 -0.382236 -0.922797 0.048388
-0.453991 -0.891006 0.000000 -0.521886 -0.851639 0.048434
-0.523952 -0.840177 0.139921 -0.521886 -0.851639 0.048434
-0.587786 -0.809017 0.000000 -0.521886 -0.851639 0.048434
-0.383207 -0.912982 0.140059 -0.307638 -0.946806 0.094430
-0.309017 -0.951056 0.000000 -0.307638 -0.946806 0.094430
-0.226619 -0.963861 0.140059 -0.307638 -0.946806 0.094430
-0.226619 -0.963861 0.140059 -0.303533 -0.934171 0.187595
-0.296648 -0.912981 0.280118 -0.303533 -0.934171 0.187595
-0.383207 -0.912982 0.140059 -0.303533 -0.934171 0.187595
-0.447216 -0.850648 0.276397 -0.376889 -0.896492 0.232931
-0.383207 -0.912982 0.140059 -0.376889 -0.896492 0.232931
-0.296648 -0.912981 0.280118 -0.376889 -0.896492 0.232931
-0.296648 -0.912981 0.280118 -0.222041 -0.946806 0.232931
-0.226619 -0.963861 0.140059 -0.222041 -0.946806 0.232931
-0.138199 -0.951055 0.276397 -0.222041 -0.946806 0.232931
-0.203033 -0.891003 0.406067 -0.276717 -0.851635 0.445135
-0.262869 -0.809012 0.525738 -0.276717 -0.851635 0.445135
-0.359468 -0.840174 0.406067 -0.276717 -0.851635 0.445135
-0.359468 -0.840174 0.406067 -0.287348 -0.884356 0.367894
-0.296648 -0.912981 0.280118 -0.287348 -0.884356 0.367894
-0.203033 -0.891003 0.406067 -0.287348 -0.884356 0.367894
-0.138199 -0.951055 0.276397 -0.214221 -0.922795 0.320247
-0.203033 -0.891003 0.406067 -0.214221 -0.922795 0.320247
-0.296648 -0.912981 0.280118 -0.214221 -0.922795 0.320247
-0.296648 -0.912981 0.280118 -0.369102 -0.872471 0.320247
-0.359468 -0.840174 0.406067 -0.369102 -0.872471 0.320247
-0.447216 -0.850648 0.276397 -0.369102 -0.872471 0.320247
-0.069961 -0.987688 0.139921 -0.147557 -0.971230 0.186919
-0.138199 -0.951055 0.276397 -0.147557 -0.971230 0.186919
-0.226619 -0.963861 0.140059 -0.147557 -0.971230 0.186919
-0.226619 -0.963861 0.140059 -0.149644 -0.984405 0.092486
-0.156435 -0.987688 0.000000 -0.149644 -0.984405 0.092486
-0.069961 -0.987688 0.139921 -0.149644 -0.984405 0.092486
0.000000 -1.000000 0.000000 -0.078366 -0.995747 0.048435
-0.069961 -0.987688 0.139921 -0.078366 -0.995747 0.048435
-0.156435 -0.987688 0.000000 -0.078366 -0.995747 0.048435
-0.156435 -0.987688 0.000000 -0.233172 -0.971231 0.048388
-0.226619 -0.963861 0.140059 -0.233172 -0.971231 0.048388
-0.309017 -0.951056 0.000000 -0.233172 -0.971231 0.048388
0.076335 -0.924303 0.373948 0.135526 -0.939565 0.314404
0.143661 -0.961938 0.232456 0.135526 -0.939565 0.314404
0.212052 -0.915043 0.343118 0.135526 -0.939565 0.314404
0.212052 -0.915043 0.343118 0.153352 -0.901702 0.404247
0.143074 -0.864927 0.481073 0.153352 -0.901702 0.404247
0.076335 -0.924303 0.373948 0.153352 -0.901702 0.404247
0.007026 -0.862665 0.505728 0.067013 -0.889786 0.451432
0.076335 -0.924303 0.373948 0.067013 -0.889786 0.451432
0.143074 -0.864927 0.481073 0.067013 -0.889786 0.451432
0.143074 -0.864927 0.481073 0.201903 -0.883816 0.422025
0.212052 -0.915043 0.343118 0.201903 -0.883816 0.422025
0.276385 -0.850640 0.447215 0.201903 -0.883816 0.422025
0.076335 -0.924303 0.373948 0.012612 -0.903177 0.429084
0.007026 -0.862665 0.505728 0.012612 -0.903177 0.429084
-0.066265 -0.916242 0.395108 0.012612 -0.903177 0.429084
-0.066265 -0.916242 0.395108 -0.002667 -0.940325 0.340267
0.002760 -0.966392 0.257059 -0.002667 -0.940325 0.340267
0.076335 -0.924303 0.373948 -0.002667 -0.940325 0.340267
0.143661 -0.961938 0.232456 0.081118 -0.952949 0.292074
0.076335 -0.924303 0.373948 0.081118 -0.952949 0.292074
0.002760 -0.966392 0.257059 0.081118 -0.952949 0.292074
0.002760 -0.966392 0.257059 -0.059981 -0.947460 0.314201
-0.066265 -0.916242 0.395108 -0.059981 -0.947460 0.314201
-0.138199 -0.951055 0.276397 -0.059981 -0.947460 0.314201
-0.069961 -0.987688 0.139921 -0.005809 -0.996384 0.084770
0.000000 -1.000000 0.000000 -0.005809 -0.996384 0.084770
0.072524 -0.990439 0.117350 -0.005809 -0.996384 0.084770
0.072524 -0.990439 0.117350 0.008511 -0.984753 0.173749
0.002760 -0.966392 0.257059 0.008511 -0.984753 0.173749
-0.069961 -0.987688 0.139921 0.008511 -0.984753 0.173749
-0.138199 -0.951055 0.276397 -0.075104 -0.971849 0.223312
-0.069961 -0.987688 0.139921 -0.075104 -0.971849 0.223312
0.002760 -0.966392 0.257059 -0.075104 -0.971849 0.223312
0.002760 -0.966392 0.257059 0.066019 -0.977326 0.201187
0.072524 -0.990439 0.117350 0.066019 -0.977326 0.201187
0.143661 -0.961938 0.232456 0.066019 -0.977326 0.201187
-0.203033 -0.891003 0.406067 -0.141810 -0.923383 0.356725
-0.138199 -0.951055 0.276397 -0.141810 -0.923383 0.356725
-0.066265 -0.916242 0.395108 -0.141810 -0.923383 0.356725
-0.066265 -0.916242 0.395108 -0.127704 -0.885785 0.446180
-0.129157 -0.843907 0.520711 -0.127704 -0.885785 0.446180
-0.203033 -0.891003 0.406067 -0.127704 -0.885785 0.446180
-0.262869 -0.809012 0.525738 -0.204286 -0.852180 0.481723
-0.203033 -0.891003 0.406067 -0.204286 -0.852180 0.481723
-0.129157 -0.843907 0.520711 -0.204286 -0.852180 0.481723
-0.129157 -0.843907 0.520711 -0.069196 -0.879085 0.471617
-0.066265 -0.916242 0.395108 -0.069196 -0.879085 0.471617
0.007026 -0.862665 0.505728 -0.069196 -0.879085 0.471617
-0.228681 -0.966393 -0.117431 -0.150419 -0.977326 -0.149027
-0.143661 -0.961938 -0.232456 -0.150419 -0.977326 -0.149027
-0.072524 -0.990439 -0.117350 -0.150419 -0.977326 -0.149027
-0.072524 -0.990439 -0.117350 -0.151595 -0.984754 -0.085316
-0.156435 -0.987688 0.000000 -0.151595 -0.984754 -0.085316
-0.228681 -0.966393 -0.117431 -0.151595 -0.984754 -0.085316
-0.309017 -0.951056 0.000000 -0.233321 -0.971850 -0.032696
-0.228681 -0.966393 -0.117431 -0.233321 -0.971850 -0.032696
-0.156435 -0.987688 0.000000 -0.233321 -0.971850 -0.032696
-0.156435 -0.987688 0.000000 -0.078417 -0.996384 -0.032717
-0.072524 -0.990439 -0.117350 -0.078417 -0.996384 -0.032717
0.000000 -1.000000 0.000000 -0.078417 -0.996384 -0.032717
-0.228681 -0.966393 -0.117431 -0.307848 -0.947462 -0.086866
-0.309017 -0.951056 0.000000 -0.307848 -0.947462 -0.086866
-0.383023 -0.916244 -0.117431 -0.307848 -0.947462 -0.086866
-0.383023 -0.916244 -0.117431 -0.305529 -0.940327 -0.149791
-0.300323 -0.924305 -0.235515 -0.305529 -0.940327 -0.149791
-0.228681 -0.966393 -0.117431 -0.305529 -0.940327 -0.149791
-0.143661 -0.961938 -0.232456 -0.224955 -0.952951 -0.203175
-0.228681 -0.966393 -0.117431 -0.224955 -0.952951 -0.203175
-0.300323 -0.924305 -0.235515 -0.224955 -0.952951 -0.203175
-0.300323 -0.924305 -0.235515 -0.378134 -0.903180 -0.203176
-0.383023 -0.916244 -0.117431 -0.378134 -0.903180 -0.203176
-0.449185 -0.862668 -0.232457 -0.378134 -0.903180 -0.203176
-0.366289 -0.864929 -0.343118 -0.287166 -0.883816 -0.369331
-0.276385 -0.850640 -0.447215 -0.287166 -0.883816 -0.369331
-0.212052 -0.915043 -0.343118 -0.287166 -0.883816 -0.369331
-0.212052 -0.915043 -0.343118 -0.292978 -0.901705 -0.317951
-0.300323 -0.924305 -0.235515 -0.292978 -0.901705 -0.317951
-0.366289 -0.864929 -0.343118 -0.292978 -0.901705 -0.317951
-0.449185 -0.862668 -0.232457 -0.373794 -0.889788 -0.261831
-0.366289 -0.864929 -0.343118 -0.373794 -0.889788 -0.261831
-0.300323 -0.924305 -0.235515 -0.373794 -0.889788 -0.261831
-0.300323 -0.924305 -0.235515 -0.220594 -0.939565 -0.261831
-0.212052 -0.915043 -0.343118 -0.220594 -0.939565 -0.261831
-0.143661 -0.961938 -0.232456 -0.220594 -0.939565 -0.261831
-0.523490 -0.843911 -0.117350 -0.452765 -0.879087 -0.149027
-0.449185 -0.862668 -0.232457 -0.452765 -0.879087 -0.149027
-0.383023 -0.916244 -0.117431 -0.452765 -0.879087 -0.149027
-0.383023 -0.916244 -0.117431 -0.456179 -0.885789 -0.085315
-0.453991 -0.891006 0.000000 -0.456179 -0.885789 -0.085315
-0.523490 -0.843911 -0.117350 -0.456179 -0.885789 -0.085315
-0.587786 -0.809017 0.000000 -0.522219 -0.852184 -0.032717
-0.523490 -0.843911 -0.117350 -0.522219 -0.852184 -0.032717
-0.453991 -0.891006 0.000000 -0.522219 -0.852184 -0.032717
-0.453991 -0.891006 0.000000 -0.382479 -0.923386 -0.032695
-0.383023 -0.916244 -0.117431 -0.382479 -0.923386 -0.032695
-0.309017 -0.951056 0.000000 -0.382479 -0.923386 -0.032695
-0.891875 0.220114 0.395107 -0.922012 0.150473 0.356723
-0.947213 0.162458 0.276396 -0.922012 0.150473 0.356723
-0.910136 0.082241 0.406065 -0.922012 0.150473 0.356723
-0.910136 0.082241 0.406065 -0.881895 0.152270 0.446179
-0.842515 0.137950 0.520710 -0.881895 0.152270 0.446179
-0.891875 0.220114 0.395107 -0.881895 0.152270 0.446179
-0.818272 0.273262 0.505726 -0.857441 0.205846 0.471616
-0.891875 0.220114 0.395107 -0.857441 0.205846 0.471616
-0.842515 0.137950 0.520710 -0.857441 0.205846 0.471616
-0.842515 0.137950 0.520710 -0.873599 0.069055 0.481722
-0.910136 0.082241 0.406065 -0.873599 0.069055 0.481722
-0.850648 0.000000 0.525736 -0.873599 0.069055 0.481722
-0.891875 0.220114 0.395107 -0.855074 0.291094 0.429083
-0.818272 0.273262 0.505726 -0.855074 0.291094 0.429083
-0.855476 0.358224 0.373947 -0.855074 0.291094 0.429083
-0.855476 0.358224 0.373947 -0.895127 0.288042 0.340264
-0.918241 0.301255 0.257058 -0.895127 0.288042 0.340264
-0.891875 0.220114 0.395107 -0.895127 0.288042 0.340264
-0.947213 0.162458 0.276396 -0.919624 0.235736 0.314199
-0.891875 0.220114 0.395107 -0.919624 0.235736 0.314199
-0.918241 0.301255 0.257058 -0.919624 0.235736 0.314199
-0.918241 0.301255 0.257058 -0.881243 0.371623 0.292074
-0.855476 0.358224 0.373947 -0.881243 0.371623 0.292074
-0.870465 0.433883 0.232456 -0.881243 0.371623 0.292074
-0.919554 0.375034 0.117350 -0.949413 0.302372 0.084769
-0.951058 0.309013 0.000000 -0.949413 0.302372 0.084769
-0.960967 0.238674 0.139921 -0.949413 0.302372 0.084769
-0.960967 0.238674 0.139921 -0.933927 0.312397 0.173749
-0.918241 0.301255 0.257058 -0.933927 0.312397 0.173749
-0.919554 0.375034 0.117350 -0.933927 0.312397 0.173749
-0.870465 0.433883 0.232456 -0.909092 0.364796 0.201187
-0.919554 0.375034 0.117350 -0.909092 0.364796 0.201187
-0.918241 0.301255 0.257058 -0.909092 0.364796 0.201187
-0.918241 0.301255 0.257058 -0.947492 0.228890 0.223311
-0.960967 0.238674 0.139921 -0.947492 0.228890 0.223311
-0.947213 0.162458 0.276396 -0.947492 0.228890 0.223311
-0.804731 0.484436 0.343118 -0.851701 0.419234 0.314403
-0.870465 0.433883 0.232456 -0.851701 0.419234 0.314403
-0.855476 0.358224 0.373947 -0.851701 0.419234 0.314403
-0.855476 0.358224 0.373947 -0.810183 0.424486 0.404246
-0.778382 0.403349 0.481073 -0.810183 0.424486 0.404246
-0.804731 0.484436 0.343118 -0.810183 0.424486 0.404246
-0.723600 0.525720 0.447215 -0.778171 0.465131 0.422023
-0.804731 0.484436 0.343118 -0.778171 0.465131 0.422023
-0.778382 0.403349 0.481073 -0.778171 0.465131 0.422023
-0.778382 0.403349 0.481073 -0.825529 0.338693 0.451430
-0.855476 0.358224 0.373947 -0.825529 0.338693 0.451430
-0.818272 0.273262 0.505726 -0.825529 0.338693 0.451430
-0.986715 0.082322 0.140059 -0.969293 0.159791 0.186919
-0.947213 0.162458 0.276396 -0.969293 0.159791 0.186919
-0.960967 0.238674 0.139921 -0.969293 0.159791 0.186919
-0.960967 0.238674 0.139921 -0.982468 0.161877 0.092484
-0.987689 0.156432 0.000000 -0.982468 0.161877 0.092484
-0.986715 0.082322 0.140059 -0.982468 0.161877 0.092484
-1.000000 0.000000 0.000000 -0.995750 0.078366 0.048388
-0.986715 0.082322 0.140059 -0.995750 0.078366 0.048388
-0.987689 0.156432 0.000000 -0.995750 0.078366 0.048388
-0.987689 0.156432 0.000000 -0.971229 0.233169 0.048435
-0.960967 0.238674 0.139921 -0.971229 0.233169 0.048435
-0.951058 0.309013 0.000000 -0.971229 0.233169 0.048435
-0.986715 0.082322 0.140059 -0.995532 0.000000 0.094429
-1.000000 0.000000 0.000000 -0.995532 0.000000 0.094429
-0.986715 -0.082322 0.140059 -0.995532 0.000000 0.094429
-0.986715 -0.082322 0.140059 -0.982246 0.000000 0.187596
-0.959966 0.000000 0.280117 -0.982246 0.000000 0.187596
-0.986715 0.082322 0.140059 -0.982246 0.000000 0.187596
-0.947213 0.162458 0.276396 -0.969080 0.081406 0.232929
-0.986715 0.082322 0.140059 -0.969080 0.081406 0.232929
-0.959966 0.000000 0.280117 -0.969080 0.081406 0.232929
-0.959966 0.000000 0.280117 -0.969080 -0.081406 0.232929
-0.986715 -0.082322 0.140059 -0.969080 -0.081406 0.232929
-0.947213 -0.162458 0.276396 -0.969080 -0.081406 0.232929
-0.910136 -0.082241 0.406065 -0.895464 0.000000 0.445134
-0.850648 0.000000 0.525736 -0.895464 0.000000 0.445134
-0.910136 0.082241 0.406065 -0.895464 0.000000 0.445134
-0.910136 0.082241 0.406065 -0.929869 0.000000 0.367891
-0.959966 0.000000 0.280117 -0.929869 0.000000 0.367891
-0.910136 -0.082241 0.406065 -0.929869 0.000000 0.367891
-0.947213 -0.162458 0.276396 -0.943829 -0.081424 0.320246
-0.910136 -0.082241 0.406065 -0.943829 -0.081424 0.320246
-0.959966 0.000000 0.280117 -0.943829 -0.081424 0.320246
-0.959966 0.000000 0.280117 -0.943829 0.081424 0.320246
-0.910136 0.082241 0.406065 -0.943829 0.081424 0.320246
-0.947213 0.162458 0.276396 -0.943829 0.081424 0.320246
-0.960967 -0.238674 0.139921 -0.969293 -0.159791 0.186919
-0.947213 -0.162458 0.276396 -0.969293 -0.159791 0.186919
-0.986715 -0.082322 0.140059 -0.969293 -0.159791 0.186919
-0.986715 -0.082322 0.140059 -0.982468 -0.161877 0.092484
-0.987689 -0.156432 0.000000 -0.982468 -0.161877 0.092484
-0.960967 -0.238674 0.139921 -0.982468 -0.161877 0.092484
-0.951058 -0.309013 0.000000 -0.971229 -0.233169 0.048435
-0.960967 -0.238674 0.139921 -0.971229 -0.233169 0.048435
-0.987689 -0.156432 0.000000 -0.971229 -0.233169 0.048435
-0.987689 -0.156432 0.000000 -0.995750 -0.078366 0.048388
-0.986715 -0.082322 0.140059 -0.995750 -0.078366 0.048388
-1.000000 0.000000 0.000000 -0.995750 -0.078366 0.048388
-0.855476 -0.358224 0.373947 -0.851701 -0.419234 0.314403
-0.870465 -0.433883 0.232456 -0.851701 -0.419234 0.314403
-0.804731 -0.484436 0.343118 -0.851701 -0.419234 0.314403
-0.804731 -0.484436 0.343118 -0.810183 -0.424486 0.404246
-0.778382 -0.403349 0.481073 -0.810183 -0.424486 0.404246
-0.855476 -0.358224 0.373947 -0.810183 -0.424486 0.404246
-0.818272 -0.273262 0.505726 -0.825529 -0.338693 0.451430
-0.855476 -0.358224 0.373947 -0.825529 -0.338693 0.451430
-0.778382 -0.403349 0.481073 -0.825529 -0.338693 0.451430
-0.778382 -0.403349 0.481073 -0.778171 -0.465131 0.422023
-0.804731 -0.484436 0.343118 -0.778171 -0.465131 0.422023
-0.723600 -0.525720 0.447215 -0.778171 -0.465131 0.422023
-0.855476 -0.358224 0.373947 -0.855074 -0.291094 0.429083
-0.818272 -0.273262 0.505726 -0.855074 -0.291094 0.429083
-0.891875 -0.220114 0.395107 -0.855074 -0.291094 0.429083
-0.891875 -0.220114 0.395107 -0.895127 -0.288042 0.340264
-0.918241 -0.301255 0.257058 -0.895127 -0.288042 0.340264
-0.855476 -0.358224 0.373947 -0.895127 -0.288042 0.340264
-0.870465 -0.433883 0.232456 -0.881243 -0.371623 0.292074
-0.855476 -0.358224 0.373947 -0.881243 -0.371623 0.292074
-0.918241 -0.301255 0.257058 -0.881243 -0.371623 0.292074
-0.918241 -0.301255 0.257058 -0.919624 -0.235736 0.314199
-0.891875 -0.220114 0.395107 -0.919624 -0.235736 0.314199
-0.947213 -0.162458 0.276396 -0.919624 -0.235736 0.314199
-0.960967 -0.238674 0.139921 -0.949413 -0.302372 0.084769
-0.951058 -0.309013 0.000000 -0.949413 -0.302372 0.084769
-0.919554 -0.375034 0.117350 -0.949413 -0.302372 0.084769
-0.919554 -0.375034 0.117350 -0.933927 -0.312397 0.173749
-0.918241 -0.301255 0.257058 -0.933927 -0.312397 0.173749
-0.960967 -0.238674 0.139921 -0.933927 -0.312397 0.173749
-0.947213 -0.162458 0.276396 -0.947492 -0.228890 0.223311
-0.960967 -0.238674 0.139921 -0.947492 -0.228890 0.223311
-0.918241 -0.301255 0.257058 -0.947492 -0.228890 0.223311
-0.918241 -0.301255 0.257058 -0.909092 -0.364796 0.201187
-0.919554 -0.375034 0.117350 -0.909092 -0.364796 0.201187
-0.870465 -0.433883 0.232456 -0.909092 -0.364796 0.201187
-0.910136 -0.082241 0.406065 -0.922012 -0.150473 0.356723
-0.947213 -0.162458 0.276396 -0.922012 -0.150473 0.356723
-0.891875 -0.220114 0.395107 -0.922012 -0.150473 0.356723
-0.891875 -0.220114 0.395107 -0.881895 -0.152270 0.446179
-0.842515 -0.137950 0.520710 -0.881895 -0.152270 0.446179
-0.910136 -0.082241 0.406065 -0.881895 -0.152270 0.446179
-0.850648 0.000000 0.525736 -0.873599 -0.069055 0.481722
-0.910136 -0.082241 0.406065 -0.873599 -0.069055 0.481722
-0.842515 -0.137950 0.520710 -0.873599 -0.069055 0.481722
-0.842515 -0.137950 0.520710 -0.857441 -0.205846 0.471616
-0.891875 -0.220114 0.395107 -0.857441 -0.205846 0.471616
-0.818272 -0.273262 0.505726 -0.857441 -0.205846 0.471616
-0.989761 -0.081141 -0.117430 -0.975974 -0.158951 -0.149027
-0.959253 -0.160620 -0.232455 -0.975974 -0.158951 -0.149027
-0.964376 -0.237083 -0.117350 -0.975974 -0.158951 -0.149027
-0.964376 -0.237083 -0.117350 -0.983403 -0.160127 -0.085314
-0.987689 -0.156432 0.000000 -0.983403 -0.160127 -0.085314
-0.989761 -0.081141 -0.117430 -0.983403 -0.160127 -0.085314
-1.000000 0.000000 0.000000 -0.996384 -0.078416 -0.032696
-0.989761 -0.081141 -0.117430 -0.996384 -0.078416 -0.032696
-0.987689 -0.156432 0.000000 -0.996384 -0.078416 -0.032696
-0.987689 -0.156432 0.000000 -0.971850 -0.233318 -0.032718
-0.964376 -0.237083 -0.117350 -0.971850 -0.233318 -0.032718
-0.951058 -0.309013 0.000000 -0.971850 -0.233318 -0.032718
-0.989761 -0.081141 -0.117430 -0.996220 0.000000 -0.086864
-1.000000 0.000000 0.000000 -0.996220 0.000000 -0.086864
-0.989761 0.081141 -0.117430 -0.996220 0.000000 -0.086864
-0.989761 0.081141 -0.117430 -0.988718 0.000000 -0.149791
-0.971871 0.000000 -0.235513 -0.988718 0.000000 -0.149791
-0.989761 -0.081141 -0.117430 -0.988718 0.000000 -0.149791
-0.959253 -0.160620 -0.232455 -0.975825 -0.080530 -0.203174
-0.989761 -0.081141 -0.117430 -0.975825 -0.080530 -0.203174
-0.971871 0.000000 -0.235513 -0.975825 -0.080530 -0.203174
-0.971871 0.000000 -0.235513 -0.975825 0.080530 -0.203174
-0.989761 0.081141 -0.117430 -0.975825 0.080530 -0.203174
-0.959253 0.160620 -0.232455 -0.975825 0.080530 -0.203174
-0.935787 0.081085 -0.343116 -0.929330 0.000000 -0.369250
-0.894425 0.000000 -0.447215 -0.929330 0.000000 -0.369250
-0.935787 -0.081085 -0.343116 -0.929330 0.000000 -0.369250
-0.935787 -0.081085 -0.343116 -0.948108 0.000000 -0.317948
-0.971871 0.000000 -0.235513 -0.948108 0.000000 -0.317948
-0.935787 0.081085 -0.343116 -0.948108 0.000000 -0.317948
-0.959253 0.160620 -0.232455 -0.961748 0.080541 -0.261830
-0.935787 0.081085 -0.343116 -0.961748 0.080541 -0.261830
-0.971871 0.000000 -0.235513 -0.961748 0.080541 -0.261830
-0.971871 0.000000 -0.235513 -0.961748 -0.080541 -0.261830
-0.935787 -0.081085 -0.343116 -0.961748 -0.080541 -0.261830
-0.959253 -0.160620 -0.232455 -0.961748 -0.080541 -0.261830
-0.964376 0.237083 -0.117350 -0.975974 0.158951 -0.149027
-0.959253 0.160620 -0.232455 -0.975974 0.158951 -0.149027
-0.989761 0.081141 -0.117430 -0.975974 0.158951 -0.149027
-0.989761 0.081141 -0.117430 -0.983403 0.160127 -0.085314
-0.987689 0.156432 0.000000 -0.983403 0.160127 -0.085314
-0.964376 0.237083 -0.117350 -0.983403 0.160127 -0.085314
-0.951058 0.309013 0.000000 -0.971850 0.233318 -0.032718
-0.964376 0.237083 -0.117350 -0.971850 0.233318 -0.032718
-0.987689 0.156432 0.000000 -0.971850 0.233318 -0.032718
-0.987689 0.156432 0.000000 -0.996384 0.078416 -0.032696
-0.989761 0.081141 -0.117430 -0.996384 0.078416 -0.032696
-1.000000 0.000000 0.000000 -0.996384 0.078416 -0.032696
-0.066265 0.916242 0.395108 -0.141810 0.923383 0.356725
-0.138199 0.951055 0.276397 -0.141810 0.923383 0.356725
-0.203033 0.891003 0.406067 -0.141810 0.923383 0.356725
-0.203033 0.891003 0.406067 -0.127704 0.885785 0.446180
-0.129157 0.843907 0.520711 -0.127704 0.885785 0.446180
-0.066265 0.916242 0.395108 -0.127704 0.885785 0.446180
0.007026 0.862665 0.505728 -0.069196 0.879085 0.471617
-0.066265 0.916242 0.395108 -0.069196 0.879085 0.471617
-0.129157 0.843907 0.520711 -0.069196 0.879085 0.471617
-0.129157 0.843907 0.520711 -0.204286 0.852180 0.481723
-0.203033 0.891003 0.406067 -0.204286 0.852180 0.481723
-0.262869 0.809012 0.525738 -0.204286 0.852180 0.481723
-0.066265 0.916242 0.395108 0.012612 0.903177 0.429084
0.007026 0.862665 0.505728 0.012612 0.903177 0.429084
0.076335 0.924303 0.373948 0.012612 0.903177 0.429084
0.076335 0.924303 0.373948 -0.002667 0.940325 0.340267
0.002760 0.966392 0.257059 -0.002667 0.940325 0.340267
-0.066265 0.916242 0.395108 -0.002667 0.940325 0.340267
-0.138199 0.951055 0.276397 -0.059981 0.947460 0.314201
-0.066265 0.916242 0.395108 -0.059981 0.947460 0.314201
0.002760 0.966392 0.257059 -0.059981 0.947460 0.314201
0.002760 0.966392 0.257059 0.081118 0.952949 0.292074
0.076335 0.924303 0.373948 0.081118 0.952949 0.292074
0.143661 0.961938 0.232456 0.081118 0.952949 0.292074
0.072524 0.990439 0.117350 -0.005809 0.996384 0.084770
0.000000 1.000000 0.000000 -0.005809 0.996384 0.084770
-0.069961 0.987688 0.139921 -0.005809 0.996384 0.084770
-0.069961 0.987688 0.139921 0.008511 0.984753 0.173749
0.002760 0.966392 0.257059 0.008511 0.984753 0.173749
0.072524 0.990439 0.117350 0.008511 0.984753 0.173749
0.143661 0.961938 0.232456 0.066019 0.977326 0.201187
0.072524 0.990439 0.117350 0.066019 0.977326 0.201187
0.002760 0.966392 0.257059 0.066019 0.977326 0.201187
0.002760 0.966392 0.257059 -0.075104 0.971849 0.223312
-0.069961 0.987688 0.139921 -0.075104 0.971849 0.223312
-0.138199 0.951055 0.276397 -0.075104 0.971849 0.223312
0.212052 0.915043 0.343118 0.135526 0.939565 0.314404
0.143661 0.961938 0.232456 0.135526 0.939565 0.314404
0.076335 0.924303 0.373948 0.135526 0.939565 0.314404
0.076335 0.924303 0.373948 0.153352 0.901702 0.404247
0.143074 0.864927 0.481073 0.153352 0.901702 0.404247
0.212052 0.915043 0.343118 0.153352 0.901702 0.404247
0.276385 0.850640 0.447215 0.201903 0.883816 0.422025
0.212052 0.915043 0.343118 0.201903 0.883816 0.422025
0.143074 0.864927 0.481073 0.201903 0.883816 0.422025
0.143074 0.864927 0.481073 0.067013 0.889786 0.451432
0.076335 0.924303 0.373948 0.067013 0.889786 0.451432
0.007026 0.862665 0.505728 0.067013 0.889786 0.451432
-0.226619 0.963861 0.140059 -0.147557 0.971230 0.186919
-0.138199 0.951055 0.276397 -0.147557 0.971230 0.186919
-0.069961 0.987688 0.139921 -0.147557 0.971230 0.186919
-0.069961 0.987688 0.139921 -0.149644 0.984405 0.092486
-0.156435 0.987688 0.000000 -0.149644 0.984405 0.092486
-0.226619 0.963861 0.140059 -0.149644 0.984405 0.092486
-0.309017 0.951056 0.000000 -0.233172 0.971231 0.048388
-0.226619 0.963861 0.140059 -0.233172 0.971231 0.048388
-0.156435 0.987688 0.000000 -0.233172 0.971231 0.048388
-0.156435 0.987688 0.000000 -0.078366 0.995747 0.048435
-0.069961 0.987688 0.139921 -0.078366 0.995747 0.048435
0.000000 1.000000 0.000000 -0.078366 0.995747 0.048435
-0.226619 0.963861 0.140059 -0.307638 0.946806 0.094430
-0.309017 0.951056 0.000000 -0.307638 0.946806 0.094430
-0.383207 0.912982 0.140059 -0.307638 0.946806 0.094430
-0.383207 0.912982 0.140059 -0.303533 0.934171 0.187595
-0.296648 0.912981 0.280118 -0.303533 0.934171 0.187595
-0.226619 0.963861 0.140059 -0.303533 0.934171 0.187595
-0.138199 0.951055 0.276397 -0.222041 0.946806 0.232931
-0.226619 0.963861 0.140059 -0.222041 0.946806 0.232931
-0.296648 0.912981 0.280118 -0.222041 0.946806 0.232931
-0.296648 0.912981 0.280118 -0.376889 0.896492 0.232931
-0.383207 0.912982 0.140059 -0.376889 0.896492 0.232931
-0.447216 0.850648 0.276397 -0.376889 0.896492 0.232931
-0.359468 0.840174 0.406067 -0.276717 0.851635 0.445135
-0.262869 0.809012 0.525738 -0.276717 0.851635 0.445135
-0.203033 0.891003 0.406067 -0.276717 0.851635 0.445135
-0.203033 0.891003 0.406067 -0.287348 0.884356 0.367894
-0.296648 0.912981 0.280118 -0.287348 0.884356 0.367894
-0.359468 0.840174 0.406067 -0.287348 0.884356 0.367894
-0.447216 0.850648 0.276397 -0.369102 0.872471 0.320247
-0.359468 0.840174 0.406067 -0.369102 0.872471 0.320247
-0.296648 0.912981 0.280118 -0.369102 0.872471 0.320247
-0.296648 0.912981 0.280118 -0.214221 0.922795 0.320247
-0.203033 0.891003 0.406067 -0.214221 0.922795 0.320247
-0.138199 0.951055 0.276397 -0.214221 0.922795 0.320247
-0.523952 0.840177 0.139921 -0.451501 0.872472 0.186920
-0.447216 0.850648 0.276397 -0.451501 0.872472 0.186920
-0.383207 0.912982 0.140059 -0.451501 0.872472 0.186920
-0.383207 0.912982 0.140059 -0.457556 0.884358 0.092485
-0.453991 0.891006 0.000000 -0.457556 0.884358 0.092485
-0.523952 0.840177 0.139921 -0.457556 0.884358 0.092485
-0.587786 0.809017 0.000000 -0.521886 0.851639 0.048434
-0.523952 0.840177 0.139921 -0.521886 0.851639 0.048434
-0.453991 0.891006 0.000000 -0.521886 0.851639 0.048434
-0.453991 0.891006 0.000000 -0.382236 0.922797 0.048388
-0.383207 0.912982 0.140059 -0.382236 0.922797 0.048388
-0.309017 0.951056 0.000000 -0.382236 0.922797 0.048388
-0.605053 0.702904 0.373947 -0.661910 0.680459 0.314404
-0.681641 0.693779 0.232457 -0.661910 0.680459 0.314404
-0.709407 0.615639 0.343118 -0.661910 0.680459 0.314404
-0.709407 0.615639 0.343118 -0.654076 0.639351 0.404246
-0.624147 0.615637 0.481073 -0.654076 0.639351 0.404246
-0.605053 0.702904 0.373947 -0.654076 0.639351 0.404246
-0.512753 0.693775 0.505727 -0.577224 0.680458 0.451431
-0.605053 0.702904 0.373947 -0.577224 0.680458 0.451431
-0.624147 0.615637 0.481073 -0.577224 0.680458 0.451431
-0.624147 0.615637 0.481073 -0.682840 0.596344 0.422023
-0.709407 0.615639 0.343118 -0.682840 0.596344 0.422023
-0.723600 0.525720 0.447215 -0.682840 0.596344 0.422023
-0.605053 0.702904 0.373947 -0.541084 0.723267 0.429084
-0.512753 0.693775 0.505727 -0.541084 0.723267 0.429084
-0.484950 0.780201 0.395108 -0.541084 0.723267 0.429084
-0.484950 0.780201 0.395108 -0.550558 0.762302 0.340266
-0.570268 0.780202 0.257059 -0.550558 0.762302 0.340266
-0.605053 0.702904 0.373947 -0.550558 0.762302 0.340266
-0.681641 0.693779 0.232457 -0.625759 0.723269 0.292074
-0.605053 0.702904 0.373947 -0.625759 0.723269 0.292074
-0.570268 0.780202 0.257059 -0.625759 0.723269 0.292074
-0.570268 0.780202 0.257059 -0.508381 0.801765 0.314200
-0.484950 0.780201 0.395108 -0.508381 0.801765 0.314200
-0.447216 0.850648 0.276397 -0.508381 0.801765 0.314200
-0.523952 0.840177 0.139921 -0.580963 0.809503 0.084770
-0.587786 0.809017 0.000000 -0.580963 0.809503 0.084770
-0.640841 0.758651 0.117350 -0.580963 0.809503 0.084770
-0.640841 0.758651 0.117350 -0.585712 0.791677 0.173749
-0.570268 0.780202 0.257059 -0.585712 0.791677 0.173749
-0.523952 0.840177 0.139921 -0.585712 0.791677 0.173749
-0.447216 0.850648 0.276397 -0.510483 0.830385 0.223313
-0.523952 0.840177 0.139921 -0.510483 0.830385 0.223313
-0.570268 0.780202 0.257059 -0.510483 0.830385 0.223313
-0.570268 0.780202 0.257059 -0.627871 0.751865 0.201187
-0.640841 0.758651 0.117350 -0.627871 0.751865 0.201187
-0.681641 0.693779 0.232457 -0.627871 0.751865 0.201187
-0.359468 0.840174 0.406067 -0.428031 0.830384 0.356724
-0.447216 0.850648 0.276397 -0.428031 0.830384 0.356724
-0.484950 0.780201 0.395108 -0.428031 0.830384 0.356724
-0.484950 0.780201 0.395108 -0.417343 0.791675 0.446180
-0.391555 0.758647 0.520711 -0.417343 0.791675 0.446180
-0.359468 0.840174 0.406067 -0.417343 0.791675 0.446180
-0.262869 0.809012 0.525738 -0.335637 0.809500 0.481724
-0.359468 0.840174 0.406067 -0.335637 0.809500 0.481724
-0.391555 0.758647 0.520711 -0.335637 0.809500 0.481724
-0.391555 0.758647 0.520711 -0.460741 0.751861 0.471617
-0.484950 0.780201 0.395108 -0.460741 0.751861 0.471617
-0.512753 0.693775 0.505727 -0.460741 0.751861 0.471617
-0.383023 0.916244 -0.117431 -0.452765 0.879087 -0.149027
-0.449185 0.862668 -0.232457 -0.452765 0.879087 -0.149027
-0.523490 0.843911 -0.117350 -0.452765 0.879087 -0.149027
-0.523490 0.843911 -0.117350 -0.456179 0.885789 -0.085315
-0.453991 0.891006 0.000000 -0.456179 0.885789 -0.085315
-0.383023 0.916244 -0.117431 -0.456179 0.885789 -0.085315
-0.309017 0.951056 0.000000 -0.382479 0.923386 -0.032695
-0.383023 0.916244 -0.117431 -0.382479 0.923386 -0.032695
-0.453991 0.891006 0.000000 -0.382479 0.923386 -0.032695
-0.453991 0.891006 0.000000 -0.522219 0.852184 -0.032717
-0.523490 0.843911 -0.117350 -0.522219 0.852184 -0.032717
-0.587786 0.809017 0.000000 -0.522219 0.852184 -0.032717
-0.383023 0.916244 -0.117431 -0.307848 0.947462 -0.086866
-0.309017 0.951056 0.000000 -0.307848 0.947462 -0.086866
-0.228681 0.966393 -0.117431 -0.307848 0.947462 -0.086866
-0.228681 0.966393 -0.117431 -0.305529 0.940327 -0.149791
-0.300323 0.924305 -0.235515 -0.305529 0.940327 -0.149791
-0.383023 0.916244 -0.117431 -0.305529 0.940327 -0.149791
-0.449185 0.862668 -0.232457 -0.378134 0.903180 -0.203176
-0.383023 0.916244 -0.117431 -0.378134 0.903180 -0.203176
-0.300323 0.924305 -0.235515 -0.378134 0.903180 -0.203176
-0.300323 0.924305 -0.235515 -0.224955 0.952951 -0.203175
-0.228681 0.966393 -0.117431 -0.224955 0.952951 -0.203175
-0.143661 0.961938 -0.232456 -0.224955 0.952951 -0.203175
-0.212052 0.915043 -0.343118 -0.287166 0.883816 -0.369331
-0.276385 0.850640 -0.447215 -0.287166 0.883816 -0.369331
-0.366289 0.864929 -0.343118 -0.287166 0.883816 -0.369331
-0.366289 0.864929 -0.343118 -0.292978 0.901705 -0.317951
-0.300323 0.924305 -0.235515 -0.292978 0.901705 -0.317951
-0.212052 0.915043 -0.343118 -0.292978 0.901705 -0.317951
-0.143661 0.961938 -0.232456 -0.220594 0.939565 -0.261831
-0.212052 0.915043 -0.343118 -0.220594 0.939565 -0.261831
-0.300323 0.924305 -0.235515 -0.220594 0.939565 -0.261831
-0.300323 0.924305 -0.235515 -0.373794 0.889788 -0.261831
-0.366289 0.864929 -0.343118 -0.373794 0.889788 -0.261831
-0.449185 0.862668 -0.232457 -0.373794 0.889788 -0.261831
-0.072524 0.990439 -0.117350 -0.150419 0.977326 -0.149027
-0.143661 0.961938 -0.232456 -0.150419 0.977326 -0.149027
-0.228681 0.966393 -0.117431 -0.150419 0.977326 -0.149027
-0.228681 0.966393 -0.117431 -0.151595 0.984754 -0.085316
-0.156435 0.987688 0.000000 -0.151595 0.984754 -0.085316
-0.072524 0.990439 -0.117350 -0.151595 0.984754 -0.085316
0.000000 1.000000 0.000000 -0.078417 0.996384 -0.032717
-0.072524 0.990439 -0.117350 -0.078417 0.996384 -0.032717
-0.156435 0.987688 0.000000 -0.078417 0.996384 -0.032717
-0.156435 0.987688 0.000000 -0.233321 0.971850 -0.032696
-0.228681 0.966393 -0.117431 -0.233321 0.971850 -0.032696
-0.309017 0.951056 0.000000 -0.233321 0.971850 -0.032696
0.850924 0.346151 0.395106 0.834371 0.420206 0.356724
0.861804 0.425322 0.276396 0.834371 0.420206 0.356724
0.784657 0.468427 0.406066 0.834371 0.420206 0.356724
0.784657 0.468427 0.406066 0.802972 0.395172 0.446178
0.762696 0.383611 0.520709 0.802972 0.395172 0.446178
0.850924 0.346151 0.395106 0.802972 0.395172 0.446178
0.822618 0.259890 0.505724 0.814680 0.337455 0.471615
0.850924 0.346151 0.395106 0.814680 0.337455 0.471615
0.762696 0.383611 0.520709 0.814680 0.337455 0.471615
0.762696 0.383611 0.520709 0.747348 0.457620 0.481722
0.784657 0.468427 0.406066 0.747348 0.457620 0.481722
0.688189 0.499997 0.525736 0.747348 0.457620 0.481722
0.850924 0.346151 0.395106 0.862873 0.267096 0.429081
0.822618 0.259890 0.505724 0.862873 0.267096 0.429081
0.902656 0.213021 0.373945 0.862873 0.267096 0.429081
0.902656 0.213021 0.373945 0.893481 0.293107 0.340265
0.919948 0.296002 0.257058 0.893481 0.293107 0.340265
0.850924 0.346151 0.395106 0.893481 0.293107 0.340265
0.861804 0.425322 0.276396 0.882555 0.349822 0.314199
0.850924 0.346151 0.395106 0.882555 0.349822 0.314199
0.919948 0.296002 0.257058 0.882555 0.349822 0.314199
0.919948 0.296002 0.257058 0.931378 0.217324 0.292072
0.902656 0.213021 0.373945 0.931378 0.217324 0.292072
0.959253 0.160620 0.232455 0.931378 0.217324 0.292072
0.964376 0.237083 0.117350 0.945824 0.313419 0.084769
0.951058 0.309013 0.000000 0.945824 0.313419 0.084769
0.917730 0.371744 0.139921 0.945824 0.313419 0.084769
0.917730 0.371744 0.139921 0.939188 0.296206 0.173747
0.919948 0.296002 0.257058 0.939188 0.296206 0.173747
0.964376 0.237083 0.117350 0.939188 0.296206 0.173747
0.959253 0.160620 0.232455 0.949894 0.239217 0.201186
0.964376 0.237083 0.117350 0.949894 0.239217 0.201186
0.919948 0.296002 0.257058 0.949894 0.239217 0.201186
0.919948 0.296002 0.257058 0.901077 0.371741 0.223311
0.917730 0.371744 0.139921 0.901077 0.371741 0.223311
0.861804 0.425322 0.276396 0.901077 0.371741 0.223311
0.935787 0.081085 0.343116 0.935461 0.161442 0.314402
0.959253 0.160620 0.232455 0.935461 0.161442 0.314402
0.902656 0.213021 0.373945 0.935461 0.161442 0.314402
0.902656 0.213021 0.373945 0.904961 0.132790 0.404244
0.866809 0.131200 0.481070 0.904961 0.132790 0.404244
0.935787 0.081085 0.343116 0.904961 0.132790 0.404244
0.894425 0.000000 0.447215 0.902957 0.081167 0.421995
0.935787 0.081085 0.343116 0.902957 0.081167 0.421995
0.866809 0.131200 0.481070 0.902957 0.081167 0.421995
0.866809 0.131200 0.481070 0.866947 0.211221 0.451429
0.902656 0.213021 0.373945 0.866947 0.211221 0.451429
0.822618 0.259890 0.505724 0.866947 0.211221 0.451429
0.846659 0.513373 0.140059 0.878100 0.440458 0.186918
0.861804 0.425322 0.276396 0.878100 0.440458 0.186918
0.917730 0.371744 0.139921 0.878100 0.440458 0.186918
0.917730 0.371744 0.139921 0.889984 0.446514 0.092486
0.891008 0.453987 0.000000 0.889984 0.446514 0.092486
0.846659 0.513373 0.140059 0.889984 0.446514 0.092486
0.809018 0.587783 0.000000 0.851643 0.521884 0.048388
0.846659 0.513373 0.140059 0.851643 0.521884 0.048388
0.891008 0.453987 0.000000 0.851643 0.521884 0.048388
0.891008 0.453987 0.000000 0.922797 0.382230 0.048434
0.917730 0.371744 0.139921 0.922797 0.382230 0.048434
0.951058 0.309013 0.000000 0.922797 0.382230 0.048434
0.846659 0.513373 0.140059 0.805403 0.585157 0.094430
0.809018 0.587783 0.000000 0.805403 0.585157 0.094430
0.749882 0.646576 0.140059 0.805403 0.585157 0.094430
0.749882 0.646576 0.140059 0.794656 0.577348 0.187595
0.776630 0.564252 0.280118 0.794656 0.577348 0.187595
0.846659 0.513373 0.140059 0.794656 0.577348 0.187595
0.861804 0.425322 0.276396 0.831854 0.503748 0.232930
0.846659 0.513373 0.140059 0.831854 0.503748 0.232930
0.776630 0.564252 0.280118 0.831854 0.503748 0.232930
0.776630 0.564252 0.280118 0.736153 0.635470 0.232931
0.749882 0.646576 0.140059 0.736153 0.635470 0.232931
0.670820 0.688190 0.276396 0.736153 0.635470 0.232931
0.687975 0.601499 0.406066 0.724447 0.526339 0.445133
0.688189 0.499997 0.525736 0.724447 0.526339 0.445133
0.784657 0.468427 0.406066 0.724447 0.526339 0.445133
0.784657 0.468427 0.406066 0.752280 0.546561 0.367893
0.776630 0.564252 0.280118 0.752280 0.546561 0.367893
0.687975 0.601499 0.406066 0.752280 0.546561 0.367893
0.670820 0.688190 0.276396 0.715713 0.620642 0.320246
0.687975 0.601499 0.406066 0.715713 0.620642 0.320246
0.776630 0.564252 0.280118 0.715713 0.620642 0.320246
0.776630 0.564252 0.280118 0.811435 0.488892 0.320246
0.784657 0.468427 0.406066 0.811435 0.488892 0.320246
0.861804 0.425322 0.276396 0.811435 0.488892 0.320246
0.637147 0.757935 0.139921 0.690251 0.699010 0.186919
0.670820 0.688190 0.276396 0.690251 0.699010 0.186919
0.749882 0.646576 0.140059 0.690251 0.699010 0.186919
0.749882 0.646576 0.140059 0.699683 0.708442 0.092485
0.707108 0.707106 0.000000 0.699683 0.708442 0.092485
0.637147 0.757935 0.139921 0.699683 0.708442 0.092485
0.587786 0.809017 0.000000 0.648687 0.759513 0.048434
0.637147 0.757935 0.139921 0.648687 0.759513 0.048434
0.707108 0.707106 0.000000 0.648687 0.759513 0.048434
0.707108 0.707106 0.000000 0.759516 0.648686 0.048387
0.749882 0.646576 0.140059 0.759516 0.648686 0.048387
0.809018 0.587783 0.000000 0.759516 0.648686 0.048387
0.481531 0.792648 0.373947 0.442614 0.839787 0.314404
0.449185 0.862668 0.232457 0.442614 0.839787 0.314404
0.366289 0.864929 0.343118 0.442614 0.839787 0.314404
0.366289 0.864929 0.343118 0.405939 0.819633 0.404246
0.392635 0.783840 0.481073 0.405939 0.819633 0.404246
0.481531 0.792648 0.373947 0.405939 0.819633 0.404246
0.501373 0.702043 0.505727 0.468783 0.759244 0.451431
0.481531 0.792648 0.373947 0.468783 0.759244 0.451431
0.392635 0.783840 0.481073 0.468783 0.759244 0.451431
0.392635 0.783840 0.481073 0.356143 0.833701 0.422025
0.366289 0.864929 0.343118 0.356143 0.833701 0.422025
0.276385 0.850640 0.447215 0.356143 0.833701 0.422025
0.481531 0.792648 0.373947 0.520666 0.738102 0.429083
0.501373 0.702043 0.505727 0.520666 0.738102 0.429083
0.592160 0.702308 0.395107 0.520666 0.738102 0.429083
0.592160 0.702308 0.395107 0.554863 0.759175 0.340266
0.565796 0.783451 0.257059 0.554863 0.759175 0.340266
0.481531 0.792648 0.373947 0.554863 0.759175 0.340266
0.449185 0.862668 0.232457 0.494501 0.818634 0.292074
0.481531 0.792648 0.373947 0.494501 0.818634 0.292074
0.565796 0.783451 0.257059 0.494501 0.818634 0.292074
0.565796 0.783451 0.257059 0.605428 0.731256 0.314199
0.592160 0.702308 0.395107 0.605428 0.731256 0.314199
0.670820 0.688190 0.276396 0.605428 0.731256 0.314199
0.637147 0.757935 0.139921 0.590358 0.802678 0.084770
0.587786 0.809017 0.000000 0.590358 0.802678 0.084770
0.523490 0.843911 0.117350 0.590358 0.802678 0.084770
0.523490 0.843911 0.117350 0.571937 0.801685 0.173748
0.565796 0.783451 0.257059 0.571937 0.801685 0.173748
0.637147 0.757935 0.139921 0.571937 0.801685 0.173748
0.670820 0.688190 0.276396 0.631997 0.742099 0.223312
0.637147 0.757935 0.139921 0.631997 0.742099 0.223312
0.565796 0.783451 0.257059 0.631997 0.742099 0.223312
0.565796 0.783451 0.257059 0.521044 0.829480 0.201187
0.523490 0.843911 0.117350 0.521044 0.829480 0.201187
0.449185 0.862668 0.232457 0.521044 0.829480 0.201187
0.687975 0.601499 0.406066 0.657476 0.663681 0.356724
0.670820 0.688190 0.276396 0.657476 0.663681 0.356724
0.592160 0.702308 0.395107 0.657476 0.663681 0.356724
0.592160 0.702308 0.395107 0.623965 0.641554 0.446180
0.600523 0.606822 0.520710 0.623965 0.641554 0.446180
0.687975 0.601499 0.406066 0.623965 0.641554 0.446180
0.688189 0.499997 0.525736 0.666166 0.569356 0.481723
0.687975 0.601499 0.406066 0.666166 0.569356 0.481723
0.600523 0.606822 0.520710 0.666166 0.569356 0.481723
0.600523 0.606822 0.520710 0.572690 0.670525 0.471618
0.592160 0.702308 0.395107 0.572690 0.670525 0.471618
0.501373 0.702043 0.505727 0.572690 0.670525 0.471618
0.753041 0.647410 -0.117431 0.696150 0.702258 -0.149027
0.681641 0.693779 -0.232457 0.696150 0.702258 -0.149027
0.640841 0.758651 -0.117350 0.696150 0.702258 -0.149027
0.640841 0.758651 -0.117350 0.701468 0.707576 -0.085316
0.707108 0.707106 0.000000 0.701468 0.707576 -0.085316
0.753041 0.647410 -0.117431 0.701468 0.707576 -0.085316
0.809018 0.587783 0.000000 0.760001 0.649099 -0.032695
0.753041 0.647410 -0.117431 0.760001 0.649099 -0.032695
0.707108 0.707106 0.000000 0.760001 0.649099 -0.032695
0.707108 0.707106 0.000000 0.649101 0.759998 -0.032718
0.640841 0.758651 -0.117350 0.649101 0.759998 -0.032718
0.587786 0.809017 0.000000 0.649101 0.759998 -0.032718
0.753041 0.647410 -0.117431 0.805961 0.585561 -0.086866
0.809018 0.587783 0.000000 0.805961 0.585561 -0.086866
0.848429 0.516118 -0.117431 0.805961 0.585561 -0.086866
0.848429 0.516118 -0.117431 0.799891 0.581151 -0.149791
0.786262 0.571248 -0.235514 0.799891 0.581151 -0.149791
0.753041 0.647410 -0.117431 0.799891 0.581151 -0.149791
0.681641 0.693779 -0.232457 0.742126 0.638724 -0.203176
0.753041 0.647410 -0.117431 0.742126 0.638724 -0.203176
0.786262 0.571248 -0.235514 0.742126 0.638724 -0.203176
0.786262 0.571248 -0.235514 0.836796 0.508421 -0.203176
0.848429 0.516118 -0.117431 0.836796 0.508421 -0.203176
0.870465 0.433883 -0.232456 0.836796 0.508421 -0.203176
0.804731 0.484436 -0.343118 0.751822 0.546225 -0.369325
0.723600 0.525720 -0.447215 0.751822 0.546225 -0.369325
0.709407 0.615639 -0.343118 0.751822 0.546225 -0.369325
0.709407 0.615639 -0.343118 0.767038 0.557280 -0.317950
0.786262 0.571248 -0.235514 0.767038 0.557280 -0.317950
0.804731 0.484436 -0.343118 0.767038 0.557280 -0.317950
0.870465 0.433883 -0.232456 0.825414 0.500137 -0.261830
0.804731 0.484436 -0.343118 0.825414 0.500137 -0.261830
0.786262 0.571248 -0.235514 0.825414 0.500137 -0.261830
0.786262 0.571248 -0.235514 0.730731 0.630458 -0.261830
0.709407 0.615639 -0.343118 0.730731 0.630458 -0.261830
0.681641 0.693779 -0.232457 0.730731 0.630458 -0.261830
0.919554 0.375034 -0.117350 0.883011 0.445063 -0.149027
0.870465 0.433883 -0.232456 0.883011 0.445063 -0.149027
0.848429 0.516118 -0.117431 0.883011 0.445063 -0.149027
0.848429 0.516118 -0.117431 0.889713 0.448478 -0.085315
0.891008 0.453987 0.000000 0.889713 0.448478 -0.085315
0.919554 0.375034 -0.117350 0.889713 0.448478 -0.085315
0.951058 0.309013 0.000000 0.923387 0.382474 -0.032717
0.919554 0.375034 -0.117350 0.923387 0.382474 -0.032717
0.891008 0.453987 0.000000 0.923387 0.382474 -0.032717
0.891008 0.453987 0.000000 0.852186 0.522217 -0.032695
0.848429 0.516118 -0.117431 0.852186 0.522217 -0.032695
0.809018 0.587783 0.000000 0.852186 0.522217 -0.032695
0.341150 -0.620236 0.706346 0.369852 -0.551637 0.747600
0.447211 -0.525727 0.723611 0.369852 -0.551637 0.747600
0.308633 -0.519254 0.796945 0.369852 -0.551637 0.747600
0.308633 -0.519254 0.796945 0.279992 -0.589574 0.757632
0.197165 -0.606821 0.769997 0.279992 -0.589574 0.757632
0.341150 -0.620236 0.706346 0.279992 -0.589574 0.757632
0.228103 -0.702042 0.674615 0.260062 -0.639864 0.723147
0.341150 -0.620236 0.706346 0.260062 -0.639864 0.723147
0.197165 -0.606821 0.769997 0.260062 -0.639864 0.723147
0.197165 -0.606821 0.769997 0.227103 -0.538757 0.811274
0.308633 -0.519254 0.796945 0.227103 -0.538757 0.811274
0.162456 -0.499995 0.850654 0.227103 -0.538757 0.811274
0.341150 -0.620236 0.706346 0.311738 -0.685848 0.657595
0.228103 -0.702042 0.674615 0.311738 -0.685848 0.657595
0.369536 -0.711278 0.597935 0.311738 -0.685848 0.657595
0.369536 -0.711278 0.597935 0.400764 -0.647214 0.648461
0.479199 -0.620236 0.621028 0.400764 -0.647214 0.648461
0.341150 -0.620236 0.706346 0.400764 -0.647214 0.648461
0.447211 -0.525727 0.723611 0.421511 -0.597632 0.682030
0.341150 -0.620236 0.706346 0.421511 -0.597632 0.682030
0.479199 -0.620236 0.621028 0.421511 -0.597632 0.682030
0.479199 -0.620236 0.621028 0.448747 -0.685849 0.572920
0.369536 -0.711278 0.597935 0.448747 -0.685849 0.572920
0.501373 -0.702043 0.505727 0.448747 -0.685849 0.572920
0.600523 -0.606822 0.520710 0.624054 -0.538759 0.565947
0.688189 -0.499997 0.525736 0.624054 -0.538759 0.565947
0.574776 -0.519255 0.632461 0.624054 -0.538759 0.565947
0.574776 -0.519255 0.632461 0.552422 -0.589576 0.589263
0.479199 -0.620236 0.621028 0.552422 -0.589576 0.589263
0.600523 -0.606822 0.520710 0.552422 -0.589576 0.589263
0.501373 -0.702043 0.505727 0.530491 -0.639865 0.556015
0.600523 -0.606822 0.520710 0.530491 -0.639865 0.556015
0.479199 -0.620236 0.621028 0.530491 -0.639865 0.556015
0.479199 -0.620236 0.621028 0.503263 -0.551638 0.665148
0.574776 -0.519255 0.632461 0.503263 -0.551638 0.665148
0.447211 -0.525727 0.723611 0.503263 -0.551638 0.665148
0.392635 -0.783840 0.481073 0.426249 -0.728341 0.536498
0.501373 -0.702043 0.505727 0.426249 -0.728341 0.536498
0.369536 -0.711278 0.597935 0.426249 -0.728341 0.536498
0.369536 -0.711278 0.597935 0.336124 -0.768909 0.543874
0.254681 -0.783840 0.566333 0.336124 -0.768909 0.543874
0.392635 -0.783840 0.481073 0.336124 -0.768909 0.543874
0.276385 -0.850640 0.447215 0.313512 -0.802727 0.507286
0.392635 -0.783840 0.481073 0.313512 -0.802727 0.507286
0.254681 -0.783840 0.566333 0.313512 -0.802727 0.507286
0.254681 -0.783840 0.566333 0.289223 -0.728340 0.621185
0.369536 -0.711278 0.597935 0.289223 -0.728340 0.621185
0.228103 -0.702042 0.674615 0.289223 -0.728340 0.621185
0.550009 -0.399604 0.733353 0.525346 -0.482333 0.700975
0.447211 -0.525727 0.723611 0.525346 -0.482333 0.700975
0.574776 -0.519255 0.632461 0.525346 -0.482333 0.700975
0.574776 -0.519255 0.632461 0.602636 -0.437838 0.667179
0.671458 -0.386185 0.632459 0.602636 -0.437838 0.667179
0.550009 -0.399604 0.733353 0.602636 -0.437838 0.667179
0.638195 -0.262864 0.723609 0.621069 -0.350585 0.700973
0.550009 -0.399604 0.733353 0.621069 -0.350585 0.700973
0.671458 -0.386185 0.632459 0.621069 -0.350585 0.700973
0.671458 -0.386185 0.632459 0.646079 -0.469402 0.601868
0.574776 -0.519255 0.632461 0.646079 -0.469402 0.601868
0.688189 -0.499997 0.525736 0.646079 -0.469402 0.601868
0.550009 -0.399604 0.733353 0.567013 -0.311332 0.762607
0.638195 -0.262864 0.723609 0.567013 -0.311332 0.762607
0.506729 -0.266402 0.819912 0.567013 -0.311332 0.762607
0.506729 -0.266402 0.819912 0.491120 -0.356819 0.794658
0.409951 -0.399604 0.819913 0.491120 -0.356819 0.794658
0.550009 -0.399604 0.733353 0.491120 -0.356819 0.794658
0.447211 -0.525727 0.723611 0.471312 -0.443052 0.762607
0.550009 -0.399604 0.733353 0.471312 -0.443052 0.762607
0.409951 -0.399604 0.819913 0.471312 -0.443052 0.762607
0.409951 -0.399604 0.819913 0.428514 -0.311332 0.848203
0.506729 -0.266402 0.819912 0.428514 -0.311332 0.848203
0.361800 -0.262863 0.894429 0.428514 -0.311332 0.848203
0.265395 -0.386184 0.883418 0.249381 -0.469402 0.847036
0.162456 -0.499995 0.850654 0.249381 -0.469402 0.847036
0.308633 -0.519254 0.796945 0.249381 -0.469402 0.847036
0.308633 -0.519254 0.796945 0.327230 -0.437837 0.837388
0.409951 -0.399604 0.819913 0.327230 -0.437837 0.837388
0.265395 -0.386184 0.883418 0.327230 -0.437837 0.837388
0.361800 -0.262863 0.894429 0.349213 -0.350584 0.868989
0.265395 -0.386184 0.883418 0.349213 -0.350584 0.868989
0.409951 -0.399604 0.819913 0.349213 -0.350584 0.868989
0.409951 -0.399604 0.819913 0.392020 -0.482333 0.783374
0.308633 -0.519254 0.796945 0.392020 -0.482333 0.783374
0.447211 -0.525727 0.723611 0.392020 -0.482333 0.783374
0.449297 -0.133070 0.883417 0.441339 -0.223785 0.868988
0.361800 -0.262863 0.894429 0.441339 -0.223785 0.868988
0.506729 -0.266402 0.819912 0.441339 -0.223785 0.868988
0.506729 -0.266402 0.819912 0.517531 -0.175914 0.837386
0.589216 -0.133070 0.796942 0.517531 -0.175914 0.837386
0.449297 -0.133070 0.883417 0.517531 -0.175914 0.837386
0.525730 0.000000 0.850652 0.523494 -0.092126 0.847034
0.449297 -0.133070 0.883417 0.523494 -0.092126 0.847034
0.589216 -0.133070 0.796942 0.523494 -0.092126 0.847034
0.589216 -0.133070 0.796942 0.579868 -0.223785 0.783373
0.506729 -0.266402 0.819912 0.579868 -0.223785 0.783373
0.638195 -0.262864 0.723609 0.579868 -0.223785 0.783373
0.181206 -0.131654 0.974593 0.205844 -0.050000 0.977307
0.273266 0.000000 0.961939 0.205844 -0.050000 0.977307
0.137952 0.000000 0.990439 0.205844 -0.050000 0.977307
0.137952 0.000000 0.990439 0.112959 -0.082070 0.990204
0.042628 -0.131199 0.990439 0.112959 -0.082070 0.990204
0.181206 -0.131654 0.974593 0.112959 -0.082070 0.990204
0.084442 -0.259889 0.961939 0.111162 -0.180318 0.977307
0.181206 -0.131654 0.974593 0.111162 -0.180318 0.977307
0.042628 -0.131199 0.990439 0.111162 -0.180318 0.977307
0.042628 -0.131199 0.990439 0.069054 -0.050170 0.996351
0.137952 0.000000 0.990439 0.069054 -0.050170 0.996351
0.000000 0.000000 1.000000 0.069054 -0.050170 0.996351
0.181206 -0.131654 0.974593 0.158702 -0.214845 0.963668
0.084442 -0.259889 0.961939 0.158702 -0.214845 0.963668
0.225429 -0.264080 0.937786 0.158702 -0.214845 0.963668
0.225429 -0.264080 0.937786 0.249330 -0.181149 0.951325
0.320818 -0.132791 0.937786 0.249330 -0.181149 0.951325
0.181206 -0.131654 0.974593 0.249330 -0.181149 0.951325
0.273266 0.000000 0.961939 0.253371 -0.084545 0.963668
0.181206 -0.131654 0.974593 0.253371 -0.084545 0.963668
0.320818 -0.132791 0.937786 0.253371 -0.084545 0.963668
0.320818 -0.132791 0.937786 0.297576 -0.216203 0.929895
0.225429 -0.264080 0.937786 0.297576 -0.216203 0.929895
0.361800 -0.262863 0.894429 0.297576 -0.216203 0.929895
0.449297 -0.133070 0.883417 0.465085 -0.049505 0.883881
0.525730 0.000000 0.850652 0.465085 -0.049505 0.883881
0.403354 0.000000 0.915044 0.465085 -0.049505 0.883881
0.403354 0.000000 0.915044 0.388183 -0.084102 0.917737
0.320818 -0.132791 0.937786 0.388183 -0.084102 0.917737
0.449297 -0.133070 0.883417 0.388183 -0.084102 0.917737
0.361800 -0.262863 0.894429 0.382928 -0.181284 0.905816
0.449297 -0.133070 0.883417 0.382928 -0.181284 0.905816
0.320818 -0.132791 0.937786 0.382928 -0.181284 0.905816
0.320818 -0.132791 0.937786 0.338704 -0.049607 0.939584
0.403354 0.000000 0.915044 0.338704 -0.049607 0.939584
0.273266 0.000000 0.961939 0.338704 -0.049607 0.939584
0.265395 -0.386184 0.883418 0.290742 -0.308163 0.905817
0.361800 -0.262863 0.894429 0.290742 -0.308163 0.905817
0.225429 -0.264080 0.937786 0.290742 -0.308163 0.905817
0.225429 -0.264080 0.937786 0.199938 -0.343193 0.917738
0.124640 -0.383610 0.915045 0.199938 -0.343193 0.917738
0.265395 -0.386184 0.883418 0.199938 -0.343193 0.917738
0.162456 -0.499995 0.850654 0.190798 -0.427022 0.883882
0.265395 -0.386184 0.883418 0.190798 -0.427022 0.883882
0.124640 -0.383610 0.915045 0.190798 -0.427022 0.883882
0.124640 -0.383610 0.915045 0.151843 -0.306795 0.939586
0.225429 -0.264080 0.937786 0.151843 -0.306795 0.939586
0.084442 -0.259889 0.961939 0.151843 -0.306795 0.939586
0.695304 -0.132792 0.706342 0.688914 -0.049607 0.723144
0.738174 0.000000 0.674610 0.688914 -0.049607 0.723144
0.638052 0.000000 0.769993 0.688914 -0.049607 0.723144
0.638052 0.000000 0.769993 0.647244 -0.084102 0.757629
0.589216 -0.133070 0.796942 0.647244 -0.084102 0.757629
0.695304 -0.132792 0.706342 0.647244 -0.084102 0.757629
0.638195 -0.262864 0.723609 0.638932 -0.181284 0.747598
0.695304 -0.132792 0.706342 0.638932 -0.181284 0.747598
0.589216 -0.133070 0.796942 0.638932 -0.181284 0.747598
0.589216 -0.133070 0.796942 0.582572 -0.049505 0.811270
0.638052 0.000000 0.769993 0.582572 -0.049505 0.811270
0.525730 0.000000 0.850652 0.582572 -0.049505 0.811270
0.695304 -0.132792 0.706342 0.698638 -0.216203 0.682027
0.638195 -0.262864 0.723609 0.698638 -0.216203 0.682027
0.737962 -0.264081 0.621026 0.698638 -0.216203 0.682027
0.737962 -0.264081 0.621026 0.739383 -0.181150 0.648457
0.790662 -0.131655 0.597931 0.739383 -0.181150 0.648457
0.695304 -0.132792 0.706342 0.739383 -0.181150 0.648457
0.738174 0.000000 0.674610 0.748616 -0.084545 0.657591
0.695304 -0.132792 0.706342 0.748616 -0.084545 0.657591
0.790662 -0.131655 0.597931 0.748616 -0.084545 0.657591
0.790662 -0.131655 0.597931 0.790953 -0.214846 0.572917
0.737962 -0.264081 0.621026 0.790953 -0.214846 0.572917
0.822618 -0.259890 0.505724 0.790953 -0.214846 0.572917
0.866809 -0.131200 0.481070 0.860285 -0.050163 0.507340
0.894425 0.000000 0.447215 0.860285 -0.050163 0.507340
0.824180 0.000000 0.566328 0.860285 -0.050163 0.507340
0.824180 0.000000 0.566328 0.835147 -0.082070 0.543870
0.790662 -0.131655 0.597931 0.835147 -0.082070 0.543870
0.866809 -0.131200 0.481070 0.835147 -0.082070 0.543870
0.822618 -0.259890 0.505724 0.824415 -0.180318 0.536494
0.866809 -0.131200 0.481070 0.824415 -0.180318 0.536494
0.790662 -0.131655 0.597931 0.824415 -0.180318 0.536494
0.790662 -0.131655 0.597931 0.782072 -0.049999 0.621179
0.824180 0.000000 0.566328 0.782072 -0.049999 0.621179
0.738174 0.000000 0.674610 0.782072 -0.049999 0.621179
0.762696 -0.383611 0.520709 0.772481 -0.306795 0.556013
0.822618 -0.259890 0.505724 0.772481 -0.306795 0.556013
0.737962 -0.264081 0.621026 0.772481 -0.306795 0.556013
0.737962 -0.264081 0.621026 0.731428 -0.343195 0.589262
0.671458 -0.386185 0.632459 0.731428 -0.343195 0.589262
0.762696 -0.383611 0.520709 0.731428 -0.343195 0.589262
0.688189 -0.499997 0.525736 0.705235 -0.427022 0.565947
0.762696 -0.383611 0.520709 0.705235 -0.427022 0.565947
0.671458 -0.386185 0.632459 0.705235 -0.427022 0.565947
0.671458 -0.386185 0.632459 0.680159 -0.308166 0.665145
0.737962 -0.264081 0.621026 0.680159 -0.308166 0.665145
0.638195 -0.262864 0.723609 0.680159 -0.308166 0.665145
-0.484459 -0.516115 0.706346 -0.410351 -0.522213 0.747600
-0.361804 -0.587779 0.723612 -0.410351 -0.522213 0.747600
-0.398469 -0.453985 0.796945 -0.410351 -0.522213 0.747600
-0.398469 -0.453985 0.796945 -0.474197 -0.448476 0.757632
-0.516194 -0.375032 0.769996 -0.474197 -0.448476 0.757632
-0.484459 -0.516115 0.706346 -0.474197 -0.448476 0.757632
-0.597194 -0.433882 0.674615 -0.528184 -0.445062 0.723147
-0.484459 -0.516115 0.706346 -0.528184 -0.445062 0.723147
-0.516194 -0.375032 0.769996 -0.528184 -0.445062 0.723147
-0.516194 -0.375032 0.769996 -0.442211 -0.382472 0.811273
-0.398469 -0.453985 0.796945 -0.442211 -0.382472 0.811273
-0.425323 -0.309011 0.850654 -0.442211 -0.382472 0.811273
-0.484459 -0.516115 0.706346 -0.555949 -0.508419 0.657595
-0.597194 -0.433882 0.674615 -0.555949 -0.508419 0.657595
-0.562274 -0.571246 0.597935 -0.555949 -0.508419 0.657595
-0.562274 -0.571246 0.597935 -0.491696 -0.581148 0.648461
-0.441802 -0.647406 0.621028 -0.491696 -0.581148 0.648461
-0.484459 -0.516115 0.706346 -0.491696 -0.581148 0.648461
-0.361804 -0.587779 0.723612 -0.438131 -0.585558 0.682029
-0.484459 -0.516115 0.706346 -0.438131 -0.585558 0.682029
-0.441802 -0.647406 0.621028 -0.438131 -0.585558 0.682029
-0.441802 -0.647406 0.621028 -0.513612 -0.638721 0.572920
-0.562274 -0.571246 0.597935 -0.513612 -0.638721 0.572920
-0.512753 -0.693775 0.505727 -0.513612 -0.638721 0.572920
-0.391555 -0.758647 0.520711 -0.319551 -0.759993 0.565949
-0.262869 -0.809012 0.525738 -0.319551 -0.759993 0.565949
-0.316229 -0.707101 0.632461 -0.319551 -0.759993 0.565949
-0.316229 -0.707101 0.632461 -0.390015 -0.707570 0.589265
-0.441802 -0.647406 0.621028 -0.390015 -0.707570 0.589265
-0.391555 -0.758647 0.520711 -0.390015 -0.707570 0.589265
-0.512753 -0.693775 0.505727 -0.444622 -0.702252 0.556015
-0.391555 -0.758647 0.520711 -0.444622 -0.702252 0.556015
-0.441802 -0.647406 0.621028 -0.444622 -0.702252 0.556015
-0.441802 -0.647406 0.621028 -0.369126 -0.649095 0.665148
-0.316229 -0.707101 0.632461 -0.369126 -0.649095 0.665148
-0.361804 -0.587779 0.723612 -0.369126 -0.649095 0.665148
-0.624147 -0.615637 0.481073 -0.560977 -0.630456 0.536498
-0.512753 -0.693775 0.505727 -0.560977 -0.630456 0.536498
-0.562274 -0.571246 0.597935 -0.560977 -0.630456 0.536498
-0.562274 -0.571246 0.597935 -0.627409 -0.557278 0.543874
-0.666776 -0.484435 0.566333 -0.627409 -0.557278 0.543874
-0.624147 -0.615637 0.481073 -0.627409 -0.557278 0.543874
-0.723600 -0.525720 0.447215 -0.666555 -0.546224 0.507291
-0.624147 -0.615637 0.481073 -0.666555 -0.546224 0.507291
-0.666776 -0.484435 0.566333 -0.666555 -0.546224 0.507291
-0.666776 -0.484435 0.566333 -0.603320 -0.500136 0.621184
-0.562274 -0.571246 0.597935 -0.603320 -0.500136 0.621184
-0.597194 -0.433882 0.674615 -0.603320 -0.500136 0.621184
-0.210088 -0.646572 0.733354 -0.296388 -0.648682 0.700975
-0.361804 -0.587779 0.723612 -0.296388 -0.648682 0.700975
-0.316229 -0.707101 0.632461 -0.296388 -0.648682 0.700975
-0.316229 -0.707101 0.632461 -0.230190 -0.708436 0.667181
-0.159797 -0.757930 0.632461 -0.230190 -0.708436 0.667181
-0.210088 -0.646572 0.733354 -0.230190 -0.708436 0.667181
-0.052790 -0.688185 0.723612 -0.141510 -0.699005 0.700976
-0.210088 -0.646572 0.733354 -0.141510 -0.699005 0.700976
-0.159797 -0.757930 0.632461 -0.141510 -0.699005 0.700976
-0.159797 -0.757930 0.632461 -0.246785 -0.759508 0.601868
-0.316229 -0.707101 0.632461 -0.246785 -0.759508 0.601868
-0.262869 -0.809012 0.525738 -0.246785 -0.759508 0.601868
-0.210088 -0.646572 0.733354 -0.120883 -0.635465 0.762608
-0.052790 -0.688185 0.723612 -0.120883 -0.635465 0.762608
-0.096779 -0.564248 0.819913 -0.120883 -0.635465 0.762608
-0.096779 -0.564248 0.819913 -0.187594 -0.577344 0.794658
-0.253366 -0.513369 0.819913 -0.187594 -0.577344 0.794658
-0.210088 -0.646572 0.733354 -0.187594 -0.577344 0.794658
-0.361804 -0.587779 0.723612 -0.275727 -0.585152 0.762608
-0.210088 -0.646572 0.733354 -0.275727 -0.585152 0.762608
-0.253366 -0.513369 0.819913 -0.275727 -0.585152 0.762608
-0.253366 -0.513369 0.819913 -0.163680 -0.503745 0.848204
-0.096779 -0.564248 0.819913 -0.163680 -0.503745 0.848204
-0.138197 -0.425320 0.894430 -0.163680 -0.503745 0.848204
-0.285272 -0.371742 0.883418 -0.369365 -0.382229 0.847037
-0.425323 -0.309011 0.850654 -0.369365 -0.382229 0.847037
-0.398469 -0.453985 0.796945 -0.369365 -0.382229 0.847037
-0.398469 -0.453985 0.796945 -0.315290 -0.446511 0.837389
-0.253366 -0.513369 0.819913 -0.315290 -0.446511 0.837389
-0.285272 -0.371742 0.883418 -0.315290 -0.446511 0.837389
-0.138197 -0.425320 0.894430 -0.225515 -0.440456 0.868989
-0.285272 -0.371742 0.883418 -0.225515 -0.440456 0.868989
-0.253366 -0.513369 0.819913 -0.225515 -0.440456 0.868989
-0.253366 -0.513369 0.819913 -0.337586 -0.521881 0.783375
-0.398469 -0.453985 0.796945 -0.337586 -0.521881 0.783375
-0.361804 -0.587779 0.723612 -0.337586 -0.521881 0.783375
0.012280 -0.468424 0.883418 -0.076453 -0.488889 0.868989
-0.138197 -0.425320 0.894430 -0.076453 -0.488889 0.868989
-0.096779 -0.564248 0.819913 -0.076453 -0.488889 0.868989
-0.096779 -0.564248 0.819913 -0.007383 -0.546558 0.837389
0.055516 -0.601496 0.796945 -0.007383 -0.546558 0.837389
0.012280 -0.468424 0.883418 -0.007383 -0.546558 0.837389
0.162456 -0.499995 0.850654 0.074149 -0.526337 0.847037
0.012280 -0.468424 0.883418 0.074149 -0.526337 0.847037
0.055516 -0.601496 0.796945 0.074149 -0.526337 0.847037
0.055516 -0.601496 0.796945 -0.033647 -0.620638 0.783375
-0.096779 -0.564248 0.819913 -0.033647 -0.620638 0.783375
-0.052790 -0.688185 0.723612 -0.033647 -0.620638 0.783375
-0.069216 -0.213020 0.974593 0.016055 -0.211219 0.977307
0.084442 -0.259889 0.961939 0.016055 -0.211219 0.977307
0.042628 -0.131199 0.990439 0.016055 -0.211219 0.977307
0.042628 -0.131199 0.990439 -0.043148 -0.132790 0.990205
-0.111605 -0.081085 0.990439 -0.043148 -0.132790 0.990205
-0.069216 -0.213020 0.974593 -0.043148 -0.132790 0.990205
-0.221076 -0.160619 0.961939 -0.137141 -0.161441 0.977307
-0.069216 -0.213020 0.974593 -0.137141 -0.161441 0.977307
-0.111605 -0.081085 0.990439 -0.137141 -0.161441 0.977307
-0.111605 -0.081085 0.990439 -0.026377 -0.081177 0.996351
0.042628 -0.131199 0.990439 -0.026377 -0.081177 0.996351
0.000000 0.000000 1.000000 -0.026377 -0.081177 0.996351
-0.069216 -0.213020 0.974593 -0.155288 -0.217324 0.963668
-0.221076 -0.160619 0.961939 -0.155288 -0.217324 0.963668
-0.181495 -0.296000 0.937787 -0.155288 -0.217324 0.963668
-0.181495 -0.296000 0.937787 -0.095237 -0.293104 0.951325
-0.027156 -0.346149 0.937787 -0.095237 -0.293104 0.951325
-0.069216 -0.213020 0.974593 -0.095237 -0.293104 0.951325
0.084442 -0.259889 0.961939 -0.002112 -0.267095 0.963668
-0.069216 -0.213020 0.974593 -0.002112 -0.267095 0.963668
-0.027156 -0.346149 0.937787 -0.002112 -0.267095 0.963668
-0.027156 -0.346149 0.937787 -0.113666 -0.349821 0.929895
-0.181495 -0.296000 0.937787 -0.113666 -0.349821 0.929895
-0.138197 -0.425320 0.894430 -0.113666 -0.349821 0.929895
0.012280 -0.468424 0.883418 0.096634 -0.457617 0.883883
0.162456 -0.499995 0.850654 0.096634 -0.457617 0.883883
0.124640 -0.383610 0.915045 0.096634 -0.457617 0.883883
0.124640 -0.383610 0.915045 0.039967 -0.395171 0.917738
-0.027156 -0.346149 0.937787 0.039967 -0.395171 0.917738
0.012280 -0.468424 0.883418 0.039967 -0.395171 0.917738
-0.138197 -0.425320 0.894430 -0.054083 -0.420203 0.905817
0.012280 -0.468424 0.883418 -0.054083 -0.420203 0.905817
-0.027156 -0.346149 0.937787 -0.054083 -0.420203 0.905817
-0.027156 -0.346149 0.937787 0.057484 -0.337453 0.939586
0.124640 -0.383610 0.915045 0.057484 -0.337453 0.939586
0.084442 -0.259889 0.961939 0.057484 -0.337453 0.939586
-0.285272 -0.371742 0.883418 -0.203239 -0.371739 0.905817
-0.138197 -0.425320 0.894430 -0.203239 -0.371739 0.905817
-0.181495 -0.296000 0.937787 -0.203239 -0.371739 0.905817
-0.181495 -0.296000 0.937787 -0.264613 -0.296205 0.917738
-0.326319 -0.237082 0.915045 -0.264613 -0.296205 0.917738
-0.285272 -0.371742 0.883418 -0.264613 -0.296205 0.917738
-0.425323 -0.309011 0.850654 -0.347163 -0.313417 0.883882
-0.285272 -0.371742 0.883418 -0.347163 -0.313417 0.883882
-0.326319 -0.237082 0.915045 -0.347163 -0.313417 0.883882
-0.326319 -0.237082 0.915045 -0.244858 -0.239215 0.939585
-0.181495 -0.296000 0.937787 -0.244858 -0.239215 0.939585
-0.221076 -0.160619 0.961939 -0.244858 -0.239215 0.939585
0.088563 -0.702305 0.706346 0.165702 -0.670523 0.723147
0.228103 -0.702042 0.674615 0.165702 -0.670523 0.723147
0.197165 -0.606821 0.769997 0.165702 -0.670523 0.723147
0.197165 -0.606821 0.769997 0.120019 -0.641552 0.757632
0.055516 -0.601496 0.796945 0.120019 -0.641552 0.757632
0.088563 -0.702305 0.706346 0.120019 -0.641552 0.757632
-0.052790 -0.688185 0.723612 0.025024 -0.663677 0.747600
0.088563 -0.702305 0.706346 0.025024 -0.663677 0.747600
0.055516 -0.601496 0.796945 0.025024 -0.663677 0.747600
0.055516 -0.601496 0.796945 0.132938 -0.569353 0.811274
0.197165 -0.606821 0.769997 0.132938 -0.569353 0.811274
0.162456 -0.499995 0.850654 0.132938 -0.569353 0.811274
0.088563 -0.702305 0.706346 0.010265 -0.731252 0.682030
-0.052790 -0.688185 0.723612 0.010265 -0.731252 0.682030
-0.023119 -0.783447 0.621029 0.010265 -0.731252 0.682030
-0.023119 -0.783447 0.621029 0.056193 -0.759171 0.648462
0.119111 -0.792645 0.597935 0.056193 -0.759171 0.648462
0.088563 -0.702305 0.706346 0.056193 -0.759171 0.648462
0.228103 -0.702042 0.674615 0.150923 -0.738099 0.657595
0.088563 -0.702305 0.706346 0.150923 -0.738099 0.657595
0.119111 -0.792645 0.597935 0.150923 -0.738099 0.657595
0.119111 -0.792645 0.597935 0.040082 -0.818631 0.572920
-0.023119 -0.783447 0.621029 0.040082 -0.818631 0.572920
0.007026 -0.862665 0.505728 0.040082 -0.818631 0.572920
0.143074 -0.864927 0.481073 0.218187 -0.833700 0.507286
0.276385 -0.850640 0.447215 0.218187 -0.833700 0.507286
0.254681 -0.783840 0.566333 0.218187 -0.833700 0.507286
0.254681 -0.783840 0.566333 0.180016 -0.819632 0.543873
0.119111 -0.792645 0.597935 0.180016 -0.819632 0.543873
0.143074 -0.864927 0.481073 0.180016 -0.819632 0.543873
0.007026 -0.862665 0.505728 0.083259 -0.839784 0.536498
0.143074 -0.864927 0.481073 0.083259 -0.839784 0.536498
0.119111 -0.792645 0.597935 0.083259 -0.839784 0.536498
0.119111 -0.792645 0.597935 0.194115 -0.759242 0.621185
0.254681 -0.783840 0.566333 0.194115 -0.759242 0.621185
0.228103 -0.702042 0.674615 0.194115 -0.759242 0.621185
-0.129157 -0.843907 0.520711 -0.053077 -0.829476 0.556015
0.007026 -0.862665 0.505728 -0.053077 -0.829476 0.556015
-0.023119 -0.783447 0.621029 -0.053077 -0.829476 0.556015
-0.023119 -0.783447 0.621029 -0.100379 -0.801681 0.589264
-0.159797 -0.757930 0.632461 -0.100379 -0.801681 0.589264
-0.129157 -0.843907 0.520711 -0.100379 -0.801681 0.589264
-0.262869 -0.809012 0.525738 -0.188200 -0.802673 0.565948
-0.129157 -0.843907 0.520711 -0.188200 -0.802673 0.565948
-0.159797 -0.757930 0.632461 -0.188200 -0.802673 0.565948
-0.159797 -0.757930 0.632461 -0.082907 -0.742094 0.665149
-0.023119 -0.783447 0.621029 -0.082907 -0.742094 0.665149
-0.052790 -0.688185 0.723612 -0.082907 -0.742094 0.665149
-0.640565 0.301254 0.706345 -0.623462 0.228888 0.747600
-0.670817 0.162457 0.723611 -0.623462 0.228888 0.747600
-0.554902 0.238673 0.796944 -0.623462 0.228888 0.747600
-0.554902 0.238673 0.796944 -0.573065 0.312396 0.757631
-0.516194 0.375032 0.769996 -0.573065 0.312396 0.757631
-0.640565 0.301254 0.706345 -0.573065 0.312396 0.757631
-0.597194 0.433882 0.674615 -0.586500 0.364795 0.723147
-0.640565 0.301254 0.706345 -0.586500 0.364795 0.723147
-0.516194 0.375032 0.769996 -0.586500 0.364795 0.723147
-0.516194 0.375032 0.769996 -0.500407 0.302371 0.811273
-0.554902 0.238673 0.796944 -0.500407 0.302371 0.811273
-0.425323 0.309011 0.850654 -0.500407 0.302371 0.811273
-0.640565 0.301254 0.706345 -0.655337 0.371622 0.657594
-0.597194 0.433882 0.674615 -0.655337 0.371622 0.657594
-0.717043 0.358223 0.597934 -0.655337 0.371622 0.657594
-0.717043 0.358223 0.597934 -0.704650 0.288040 0.648461
-0.752247 0.220113 0.621027 -0.704650 0.288040 0.648461
-0.640565 0.301254 0.706345 -0.704650 0.288040 0.648461
-0.670817 0.162457 0.723611 -0.692292 0.235734 0.682028
-0.640565 0.301254 0.706345 -0.692292 0.235734 0.682028
-0.752247 0.220113 0.621027 -0.692292 0.235734 0.682028
-0.752247 0.220113 0.621027 -0.766179 0.291092 0.572919
-0.717043 0.358223 0.597934 -0.766179 0.291092 0.572919
-0.818272 0.273262 0.505726 -0.766179 0.291092 0.572919
-0.842515 0.137950 0.520710 -0.821545 0.069055 0.565947
-0.850648 0.000000 0.525736 -0.821545 0.069055 0.565947
-0.770215 0.082241 0.632460 -0.821545 0.069055 0.565947
-0.770215 0.082241 0.632460 -0.793463 0.152270 0.589262
-0.752247 0.220113 0.621027 -0.793463 0.152270 0.589262
-0.842515 0.137950 0.520710 -0.793463 0.152270 0.589262
-0.818272 0.273262 0.505726 -0.805280 0.205846 0.556015
-0.842515 0.137950 0.520710 -0.805280 0.205846 0.556015
-0.752247 0.220113 0.621027 -0.805280 0.205846 0.556015
-0.752247 0.220113 0.621027 -0.731394 0.150473 0.665147
-0.770215 0.082241 0.632460 -0.731394 0.150473 0.665147
-0.670817 0.162457 0.723611 -0.731394 0.150473 0.665147
-0.778382 0.403349 0.481073 -0.772954 0.338693 0.536497
-0.818272 0.273262 0.505726 -0.772954 0.338693 0.536497
-0.717043 0.358223 0.597934 -0.772954 0.338693 0.536497
-0.717043 0.358223 0.597934 -0.723888 0.424486 0.543873
-0.666776 0.484435 0.566333 -0.723888 0.424486 0.543873
-0.778382 0.403349 0.481073 -0.723888 0.424486 0.543873
-0.723600 0.525720 0.447215 -0.725472 0.465131 0.507291
-0.778382 0.403349 0.481073 -0.725472 0.465131 0.507291
-0.666776 0.484435 0.566333 -0.725472 0.465131 0.507291
-0.666776 0.484435 0.566333 -0.662098 0.419234 0.621184
-0.717043 0.358223 0.597934 -0.662098 0.419234 0.621184
-0.597194 0.433882 0.674615 -0.662098 0.419234 0.621184
-0.679848 0.000000 0.733353 -0.708524 0.081424 0.700974
-0.670817 0.162457 0.723611 -0.708524 0.081424 0.700974
-0.770215 0.082241 0.632460 -0.708524 0.081424 0.700974
-0.770215 0.082241 0.632460 -0.744896 0.000000 0.667180
-0.770215 -0.082241 0.632460 -0.744896 0.000000 0.667180
-0.679848 0.000000 0.733353 -0.744896 0.000000 0.667180
-0.670817 -0.162457 0.723611 -0.708524 -0.081424 0.700974
-0.679848 0.000000 0.733353 -0.708524 -0.081424 0.700974
-0.770215 -0.082241 0.632460 -0.708524 -0.081424 0.700974
-0.770215 -0.082241 0.632460 -0.798597 0.000000 0.601866
-0.770215 0.082241 0.632460 -0.798597 0.000000 0.601866
-0.850648 0.000000 0.525736 -0.798597 0.000000 0.601866
-0.679848 0.000000 0.733353 -0.641719 -0.081406 0.762607
-0.670817 -0.162457 0.723611 -0.641719 -0.081406 0.762607
-0.566540 -0.082322 0.819912 -0.641719 -0.081406 0.762607
-0.566540 -0.082322 0.819912 -0.607059 0.000000 0.794657
-0.566540 0.082322 0.819912 -0.607059 0.000000 0.794657
-0.679848 0.000000 0.733353 -0.607059 0.000000 0.794657
-0.670817 0.162457 0.723611 -0.641719 0.081406 0.762607
-0.679848 0.000000 0.733353 -0.641719 0.081406 0.762607
-0.566540 0.082322 0.819912 -0.641719 0.081406 0.762607
-0.566540 0.082322 0.819912 -0.529671 0.000000 0.848203
-0.566540 -0.082322 0.819912 -0.529671 0.000000 0.848203
-0.447210 0.000000 0.894429 -0.529671 0.000000 0.848203
-0.441704 0.156432 0.883418 -0.477664 0.233168 0.847036
-0.425323 0.309011 0.850654 -0.477664 0.233168 0.847036
-0.554902 0.238673 0.796944 -0.477664 0.233168 0.847036
-0.554902 0.238673 0.796944 -0.522090 0.161876 0.837388
-0.566540 0.082322 0.819912 -0.522090 0.161876 0.837388
-0.441704 0.156432 0.883418 -0.522090 0.161876 0.837388
-0.447210 0.000000 0.894429 -0.488588 0.078366 0.868988
-0.441704 0.156432 0.883418 -0.488588 0.078366 0.868988
-0.566540 0.082322 0.819912 -0.488588 0.078366 0.868988
-0.566540 0.082322 0.819912 -0.600661 0.159790 0.783373
-0.554902 0.238673 0.796944 -0.600661 0.159790 0.783373
-0.670817 0.162457 0.723611 -0.600661 0.159790 0.783373
-0.441704 -0.156432 0.883418 -0.488588 -0.078366 0.868988
-0.447210 0.000000 0.894429 -0.488588 -0.078366 0.868988
-0.566540 -0.082322 0.819912 -0.488588 -0.078366 0.868988
-0.566540 -0.082322 0.819912 -0.522090 -0.161876 0.837388
-0.554902 -0.238673 0.796944 -0.522090 -0.161876 0.837388
-0.441704 -0.156432 0.883418 -0.522090 -0.161876 0.837388
-0.425323 -0.309011 0.850654 -0.477664 -0.233168 0.847036
-0.441704 -0.156432 0.883418 -0.477664 -0.233168 0.847036
-0.554902 -0.238673 0.796944 -0.477664 -0.233168 0.847036
-0.554902 -0.238673 0.796944 -0.600661 -0.159790 0.783373
-0.566540 -0.082322 0.819912 -0.600661 -0.159790 0.783373
-0.670817 -0.162457 0.723611 -0.600661 -0.159790 0.783373
-0.223984 0.000000 0.974593 -0.195919 -0.080540 0.977307
-0.221076 -0.160619 0.961939 -0.195919 -0.080540 0.977307
-0.111605 -0.081085 0.990439 -0.195919 -0.080540 0.977307
-0.111605 -0.081085 0.990439 -0.139626 0.000000 0.990204
-0.111605 0.081085 0.990439 -0.139626 0.000000 0.990204
-0.223984 0.000000 0.974593 -0.139626 0.000000 0.990204
-0.221076 0.160619 0.961939 -0.195919 0.080540 0.977307
-0.223984 0.000000 0.974593 -0.195919 0.080540 0.977307
-0.111605 0.081085 0.990439 -0.195919 0.080540 0.977307
-0.111605 0.081085 0.990439 -0.085355 0.000000 0.996351
-0.111605 -0.081085 0.990439 -0.085355 0.000000 0.996351
0.000000 0.000000 1.000000 -0.085355 0.000000 0.996351
-0.223984 0.000000 0.974593 -0.254676 0.080529 0.963668
-0.221076 0.160619 0.961939 -0.254676 0.080529 0.963668
-0.337599 0.081140 0.937786 -0.254676 0.080529 0.963668
-0.337599 0.081140 0.937786 -0.308189 0.000000 0.951325
-0.337599 -0.081140 0.937786 -0.308189 0.000000 0.951325
-0.223984 0.000000 0.974593 -0.308189 0.000000 0.951325
-0.221076 -0.160619 0.961939 -0.254676 -0.080529 0.963668
-0.223984 0.000000 0.974593 -0.254676 -0.080529 0.963668
-0.337599 -0.081140 0.937786 -0.254676 -0.080529 0.963668
-0.337599 -0.081140 0.937786 -0.367826 0.000000 0.929895
-0.337599 0.081140 0.937786 -0.367826 0.000000 0.929895
-0.447210 0.000000 0.894429 -0.367826 0.000000 0.929895
-0.441704 -0.156432 0.883418 -0.405358 -0.233317 0.883883
-0.425323 -0.309011 0.850654 -0.405358 -0.233317 0.883883
-0.326319 -0.237082 0.915045 -0.405358 -0.233317 0.883883
-0.326319 -0.237082 0.915045 -0.363480 -0.160126 0.917737
-0.337599 -0.081140 0.937786 -0.363480 -0.160126 0.917737
-0.441704 -0.156432 0.883418 -0.363480 -0.160126 0.917737
-0.447210 0.000000 0.894429 -0.416350 -0.078416 0.905817
-0.441704 -0.156432 0.883418 -0.416350 -0.078416 0.905817
-0.337599 -0.081140 0.937786 -0.416350 -0.078416 0.905817
-0.337599 -0.081140 0.937786 -0.303174 -0.158950 0.939585
-0.326319 -0.237082 0.915045 -0.303174 -0.158950 0.939585
-0.221076 -0.160619 0.961939 -0.303174 -0.158950 0.939585
-0.441704 0.156432 0.883418 -0.416350 0.078416 0.905817
-0.447210 0.000000 0.894429 -0.416350 0.078416 0.905817
-0.337599 0.081140 0.937786 -0.416350 0.078416 0.905817
-0.337599 0.081140 0.937786 -0.363480 0.160126 0.917737
-0.326319 0.237082 0.915045 -0.363480 0.160126 0.917737
-0.441704 0.156432 0.883418 -0.363480 0.160126 0.917737
-0.425323 0.309011 0.850654 -0.405358 0.233317 0.883883
-0.441704 0.156432 0.883418 -0.405358 0.233317 0.883883
-0.326319 0.237082 0.915045 -0.405358 0.233317 0.883883
-0.326319 0.237082 0.915045 -0.303174 0.158950 0.939585
-0.337599 0.081140 0.937786 -0.303174 0.158950 0.939585
-0.221076 0.160619 0.961939 -0.303174 0.158950 0.939585
-0.640565 -0.301254 0.706345 -0.586500 -0.364795 0.723147
-0.597194 -0.433882 0.674615 -0.586500 -0.364795 0.723147
-0.516194 -0.375032 0.769996 -0.586500 -0.364795 0.723147
-0.516194 -0.375032 0.769996 -0.573065 -0.312396 0.757631
-0.554902 -0.238673 0.796944 -0.573065 -0.312396 0.757631
-0.640565 -0.301254 0.706345 -0.573065 -0.312396 0.757631
-0.670817 -0.162457 0.723611 -0.623462 -0.228888 0.747600
-0.640565 -0.301254 0.706345 -0.623462 -0.228888 0.747600
-0.554902 -0.238673 0.796944 -0.623462 -0.228888 0.747600
-0.554902 -0.238673 0.796944 -0.500407 -0.302371 0.811273
-0.516194 -0.375032 0.769996 -0.500407 -0.302371 0.811273
-0.425323 -0.309011 0.850654 -0.500407 -0.302371 0.811273
-0.640565 -0.301254 0.706345 -0.692292 -0.235734 0.682028
-0.670817 -0.162457 0.723611 -0.692292 -0.235734 0.682028
-0.752247 -0.220113 0.621027 -0.692292 -0.235734 0.682028
-0.752247 -0.220113 0.621027 -0.704650 -0.288040 0.648461
-0.717043 -0.358223 0.597934 -0.704650 -0.288040 0.648461
-0.640565 -0.301254 0.706345 -0.704650 -0.288040 0.648461
-0.597194 -0.433882 0.674615 -0.655337 -0.371622 0.657594
-0.640565 -0.301254 0.706345 -0.655337 -0.371622 0.657594
-0.717043 -0.358223 0.597934 -0.655337 -0.371622 0.657594
-0.717043 -0.358223 0.597934 -0.766179 -0.291092 0.572919
-0.752247 -0.220113 0.621027 -0.766179 -0.291092 0.572919
-0.818272 -0.273262 0.505726 -0.766179 -0.291092 0.572919
-0.778382 -0.403349 0.481073 -0.725472 -0.465131 0.507291
-0.723600 -0.525720 0.447215 -0.725472 -0.465131 0.507291
-0.666776 -0.484435 0.566333 -0.725472 -0.465131 0.507291
-0.666776 -0.484435 0.566333 -0.723888 -0.424486 0.543873
-0.717043 -0.358223 0.597934 -0.723888 -0.424486 0.543873
-0.778382 -0.403349 0.481073 -0.723888 -0.424486 0.543873
-0.818272 -0.273262 0.505726 -0.772954 -0.338693 0.536497
-0.778382 -0.403349 0.481073 -0.772954 -0.338693 0.536497
-0.717043 -0.358223 0.597934 -0.772954 -0.338693 0.536497
-0.717043 -0.358223 0.597934 -0.662098 -0.419234 0.621184
-0.666776 -0.484435 0.566333 -0.662098 -0.419234 0.621184
-0.597194 -0.433882 0.674615 -0.662098 -0.419234 0.621184
-0.842515 -0.137950 0.520710 -0.805279 -0.205846 0.556015
-0.818272 -0.273262 0.505726 -0.805279 -0.205846 0.556015
-0.752247 -0.220113 0.621027 -0.805279 -0.205846 0.556015
-0.752247 -0.220113 0.621027 -0.793463 -0.152270 0.589262
-0.770215 -0.082241 0.632460 -0.793463 -0.152270 0.589262
-0.842515 -0.137950 0.520710 -0.793463 -0.152270 0.589262
-0.850648 0.000000 0.525736 -0.821545 -0.069055 0.565947
-0.842515 -0.137950 0.520710 -0.821545 -0.069055 0.565947
-0.770215 -0.082241 0.632460 -0.821545 -0.069055 0.565947
-0.770215 -0.082241 0.632460 -0.731394 -0.150473 0.665147
-0.752247 -0.220113 0.621027 -0.731394 -0.150473 0.665147
-0.670817 -0.162457 0.723611 -0.731394 -0.150473 0.665147
0.088563 0.702305 0.706346 0.025024 0.663677 0.747600
-0.052790 0.688185 0.723612 0.025024 0.663677 0.747600
0.055516 0.601496 0.796945 0.025024 0.663677 0.747600
0.055516 0.601496 0.796945 0.120019 0.641552 0.757632
0.197165 0.606821 0.769997 0.120019 0.641552 0.757632
0.088563 0.702305 0.706346 0.120019 0.641552 0.757632
0.228103 0.702042 0.674615 0.165702 0.670523 0.723147
0.088563 0.702305 0.706346 0.165702 0.670523 0.723147
0.197165 0.606821 0.769997 0.165702 0.670523 0.723147
0.197165 0.606821 0.769997 0.132938 0.569353 0.811274
0.055516 0.601496 0.796945 0.132938 0.569353 0.811274
0.162456 0.499995 0.850654 0.132938 0.569353 0.811274
0.088563 0.702305 0.706346 0.150923 0.738099 0.657595
0.228103 0.702042 0.674615 0.150923 0.738099 0.657595
0.119111 0.792645 0.597935 0.150923 0.738099 0.657595
0.119111 0.792645 0.597935 0.056193 0.759171 0.648462
-0.023119 0.783447 0.621029 0.056193 0.759171 0.648462
0.088563 0.702305 0.706346 0.056193 0.759171 0.648462
-0.052790 0.688185 0.723612 0.010265 0.731252 0.682030
0.088563 0.702305 0.706346 0.010265 0.731252 0.682030
-0.023119 0.783447 0.621029 0.010265 0.731252 0.682030
-0.023119 0.783447 0.621029 0.040082 0.818631 0.572920
0.119111 0.792645 0.597935 0.040082 0.818631 0.572920
0.007026 0.862665 0.505728 0.040082 0.818631 0.572920
-0.129157 0.843907 0.520711 -0.188200 0.802673 0.565948
-0.262869 0.809012 0.525738 -0.188200 0.802673 0.565948
-0.159797 0.757930 0.632461 -0.188200 0.802673 0.565948
-0.159797 0.757930 0.632461 -0.100379 0.801681 0.589264
-0.023119 0.783447 0.621029 -0.100379 0.801681 0.589264
-0.129157 0.843907 0.520711 -0.100379 0.801681 0.589264
0.007026 0.862665 0.505728 -0.053077 0.829476 0.556015
-0.129157 0.843907 0.520711 -0.053077 0.829476 0.556015
-0.023119 0.783447 0.621029 -0.053077 0.829476 0.556015
-0.023119 0.783447 0.621029 -0.082907 0.742094 0.665149
-0.159797 0.757930 0.632461 -0.082907 0.742094 0.665149
-0.052790 0.688185 0.723612 -0.082907 0.742094 0.665149
0.143074 0.864927 0.481073 0.083259 0.839784 0.536498
0.007026 0.862665 0.505728 0.083259 0.839784 0.536498
0.119111 0.792645 0.597935 0.083259 0.839784 0.536498
0.119111 0.792645 0.597935 0.180016 0.819632 0.543873
0.254681 0.783840 0.566333 0.180016 0.819632 0.543873
0.143074 0.864927 0.481073 0.180016 0.819632 0.543873
0.276385 0.850640 0.447215 0.218187 0.833700 0.507286
0.143074 0.864927 0.481073 0.218187 0.833700 0.507286
0.254681 0.783840 0.566333 0.218187 0.833700 0.507286
0.254681 0.783840 0.566333 0.194115 0.759242 0.621185
0.119111 0.792645 0.597935 0.194115 0.759242 0.621185
0.228103 0.702042 0.674615 0.194115 0.759242 0.621185
-0.210088 0.646572 0.733354 -0.141510 0.699005 0.700976
-0.052790 0.688185 0.723612 -0.141510 0.699005 0.700976
-0.159797 0.757930 0.632461 -0.141510 0.699005 0.700976
-0.159797 0.757930 0.632461 -0.230190 0.708436 0.667181
-0.316229 0.707101 0.632461 -0.230190 0.708436 0.667181
-0.210088 0.646572 0.733354 -0.230190 0.708436 0.667181
-0.361804 0.587779 0.723612 -0.296388 0.648682 0.700975
-0.210088 0.646572 0.733354 -0.296388 0.648682 0.700975
-0.316229 0.707101 0.632461 -0.296388 0.648682 0.700975
-0.316229 0.707101 0.632461 -0.246785 0.759508 0.601868
-0.159797 0.757930 0.632461 -0.246785 0.759508 0.601868
-0.262869 0.809012 0.525738 -0.246785 0.759508 0.601868
-0.210088 0.646572 0.733354 -0.275727 0.585152 0.762608
-0.361804 0.587779 0.723612 -0.275727 0.585152 0.762608
-0.253366 0.513369 0.819913 -0.275727 0.585152 0.762608
-0.253366 0.513369 0.819913 -0.187594 0.577344 0.794658
-0.096779 0.564248 0.819913 -0.187594 0.577344 0.794658
-0.210088 0.646572 0.733354 -0.187594 0.577344 0.794658
-0.052790 0.688185 0.723612 -0.120883 0.635465 0.762608
-0.210088 0.646572 0.733354 -0.120883 0.635465 0.762608
-0.096779 0.564248 0.819913 -0.120883 0.635465 0.762608
-0.096779 0.564248 0.819913 -0.163680 0.503745 0.848204
-0.253366 0.513369 0.819913 -0.163680 0.503745 0.848204
-0.138197 0.425320 0.894430 -0.163680 0.503745 0.848204
0.012280 0.468424 0.883418 0.074149 0.526337 0.847037
0.162456 0.499995 0.850654 0.074149 0.526337 0.847037
0.055516 0.601496 0.796945 0.074149 0.526337 0.847037
0.055516 0.601496 0.796945 -0.007383 0.546558 0.837389
-0.096779 0.564248 0.819913 -0.007383 0.546558 0.837389
0.012280 0.468424 0.883418 -0.007383 0.546558 0.837389
-0.138197 0.425320 0.894430 -0.076453 0.488889 0.868989
0.012280 0.468424 0.883418 -0.076453 0.488889 0.868989
-0.096779 0.564248 0.819913 -0.076453 0.488889 0.868989
-0.096779 0.564248 0.819913 -0.033647 0.620638 0.783375
0.055516 0.601496 0.796945 -0.033647 0.620638 0.783375
-0.052790 0.688185 0.723612 -0.033647 0.620638 0.783375
-0.285272 0.371742 0.883418 -0.225515 0.440456 0.868989
-0.138197 0.425320 0.894430 -0.225515 0.440456 0.868989
-0.253366 0.513369 0.819913 -0.225515 0.440456 0.868989
-0.253366 0.513369 0.819913 -0.315290 0.446511 0.837389
-0.398469 0.453985 0.796945 -0.315290 0.446511 0.837389
-0.285272 0.371742 0.883418 -0.315290 0.446511 0.837389
-0.425323 0.309011 0.850654 -0.369365 0.382229 0.847037
-0.285272 0.371742 0.883418 -0.369365 0.382229 0.847037
-0.398469 0.453985 0.796945 -0.369365 0.382229 0.847037
-0.398469 0.453985 0.796945 -0.337586 0.521881 0.783375
-0.253366 0.513369 0.819913 -0.337586 0.521881 0.783375
-0.361804 0.587779 0.723612 -0.337586 0.521881 0.783375
-0.069216 0.213020 0.974593 -0.137141 0.161441 0.977307
-0.221076 0.160619 0.961939 -0.137141 0.161441 0.977307
-0.111605 0.081085 0.990439 -0.137141 0.161441 0.977307
-0.111605 0.081085 0.990439 -0.043148 0.132790 0.990205
0.042628 0.131199 0.990439 -0.043148 0.132790 0.990205
-0.069216 0.213020 0.974593 -0.043148 0.132790 0.990205
0.084442 0.259889 0.961939 0.016055 0.211219 0.977307
-0.069216 0.213020 0.974593 0.016055 0.211219 0.977307
0.042628 0.131199 0.990439 0.016055 0.211219 0.977307
0.042628 0.131199 0.990439 -0.026377 0.081177 0.996351
-0.111605 0.081085 0.990439 -0.026377 0.081177 0.996351
0.000000 0.000000 1.000000 -0.026377 0.081177 0.996351
-0.069216 0.213020 0.974593 -0.002112 0.267095 0.963668
0.084442 0.259889 0.961939 -0.002112 0.267095 0.963668
-0.027156 0.346149 0.937787 -0.002112 0.267095 0.963668
-0.027156 0.346149 0.937787 -0.095237 0.293104 0.951325
-0.181495 0.296000 0.937787 -0.095237 0.293104 0.951325
-0.069216 0.213020 0.974593 -0.095237 0.293104 0.951325
-0.221076 0.160619 0.961939 -0.155288 0.217324 0.963668
-0.069216 0.213020 0.974593 -0.155288 0.217324 0.963668
-0.181495 0.296000 0.937787 -0.155288 0.217324 0.963668
-0.181495 0.296000 0.937787 -0.113666 0.349821 0.929895
-0.027156 0.346149 0.937787 -0.113666 0.349821 0.929895
-0.138197 0.425320 0.894430 -0.113666 0.349821 0.929895
-0.285272 0.371742 0.883418 -0.347163 0.313417 0.883882
-0.425323 0.309011 0.850654 -0.347163 0.313417 0.883882
-0.326319 0.237082 0.915045 -0.347163 0.313417 0.883882
-0.326319 0.237082 0.915045 -0.264613 0.296205 0.917738
-0.181495 0.296000 0.937787 -0.264613 0.296205 0.917738
-0.285272 0.371742 0.883418 -0.264613 0.296205 0.917738
-0.138197 0.425320 0.894430 -0.203239 0.371739 0.905817
-0.285272 0.371742 0.883418 -0.203239 0.371739 0.905817
-0.181495 0.296000 0.937787 -0.203239 0.371739 0.905817
-0.181495 0.296000 0.937787 -0.244858 0.239215 0.939585
-0.326319 0.237082 0.915045 -0.244858 0.239215 0.939585
-0.221076 0.160619 0.961939 -0.244858 0.239215 0.939585
0.012280 0.468424 0.883418 -0.054083 0.420203 0.905817
-0.138197 0.425320 0.894430 -0.054083 0.420203 0.905817
-0.027156 0.346149 0.937787 -0.054083 0.420203 0.905817
-0.027156 0.346149 0.937787 0.039967 0.395171 0.917738
0.124640 0.383610 0.915045 0.039967 0.395171 0.917738
0.012280 0.468424 0.883418 0.039967 0.395171 0.917738
0.162456 0.499995 0.850654 0.096634 0.457617 0.883883
0.012280 0.468424 0.883418 0.096634 0.457617 0.883883
0.124640 0.383610 0.915045 0.096634 0.457617 0.883883
0.124640 0.383610 0.915045 0.057484 0.337453 0.939586
-0.027156 0.346149 0.937787 0.057484 0.337453 0.939586
0.084442 0.259889 0.961939 0.057484 0.337453 0.939586
-0.484459 0.516115 0.706346 -0.528184 0.445062 0.723147
-0.597194 0.433882 0.674615 -0.528184 0.445062 0.723147
-0.516194 0.375032 0.769996 -0.528184 0.445062 0.723147
-0.516194 0.375032 0.769996 -0.474197 0.448476 0.757632
-0.398469 0.453985 0.796945 -0.474197 0.448476 0.757632
-0.484459 0.516115 0.706346 -0.474197 0.448476 0.757632
-0.361804 0.587779 0.723612 -0.410351 0.522213 0.747600
-0.484459 0.516115 0.706346 -0.410351 0.522213 0.747600
-0.398469 0.453985 0.796945 -0.410351 0.522213 0.747600
-0.398469 0.453985 0.796945 -0.442211 0.382472 0.811273
-0.516194 0.375032 0.769996 -0.442211 0.382472 0.811273
-0.425323 0.309011 0.850654 -0.442211 0.382472 0.811273
-0.484459 0.516115 0.706346 -0.438131 0.585558 0.682029
-0.361804 0.587779 0.723612 -0.438131 0.585558 0.682029
-0.441802 0.647406 0.621028 -0.438131 0.585558 0.682029
-0.441802 0.647406 0.621028 -0.491696 0.581148 0.648461
-0.562274 0.571246 0.597935 -0.491696 0.581148 0.648461
-0.484459 0.516115 0.706346 -0.491696 0.581148 0.648461
-0.597194 0.433882 0.674615 -0.555949 0.508419 0.657595
-0.484459 0.516115 0.706346 -0.555949 0.508419 0.657595
-0.562274 0.571246 0.597935 -0.555949 0.508419 0.657595
-0.562274 0.571246 0.597935 -0.513612 0.638722 0.572920
-0.441802 0.647406 0.621028 -0.513612 0.638722 0.572920
-0.512753 0.693775 0.505727 -0.513612 0.638722 0.572920
-0.624147 0.615637 0.481073 -0.666555 0.546224 0.507291
-0.723600 0.525720 0.447215 -0.666555 0.546224 0.507291
-0.666776 0.484435 0.566333 -0.666555 0.546224 0.507291
-0.666776 0.484435 0.566333 -0.627409 0.557278 0.543874
-0.562274 0.571246 0.597935 -0.627409 0.557278 0.543874
-0.624147 0.615637 0.481073 -0.627409 0.557278 0.543874
-0.512753 0.693775 0.505727 -0.560977 0.630456 0.536498
-0.624147 0.615637 0.481073 -0.560977 0.630456 0.536498
-0.562274 0.571246 0.597935 -0.560977 0.630456 0.536498
-0.562274 0.571246 0.597935 -0.603320 0.500136 0.621184
-0.666776 0.484435 0.566333 -0.603320 0.500136 0.621184
-0.597194 0.433882 0.674615 -0.603320 0.500136 0.621184
-0.391555 0.758647 0.520711 -0.444622 0.702252 0.556016
-0.512753 0.693775 0.505727 -0.444622 0.702252 0.556016
-0.441802 0.647406 0.621028 -0.444622 0.702252 0.556016
-0.441802 0.647406 0.621028 -0.390015 0.707570 0.589264
-0.316229 0.707101 0.632461 -0.390015 0.707570 0.589264
-0.391555 0.758647 0.520711 -0.390015 0.707570 0.589264
-0.262869 0.809012 0.525738 -0.319551 0.759993 0.565949
-0.391555 0.758647 0.520711 -0.319551 0.759993 0.565949
-0.316229 0.707101 0.632461 -0.319551 0.759993 0.565949
-0.316229 0.707101 0.632461 -0.369126 0.649095 0.665148
-0.441802 0.647406 0.621028 -0.369126 0.649095 0.665148
-0.361804 0.587779 0.723612 -0.369126 0.649095 0.665148
0.695304 0.132792 0.706342 0.638932 0.181284 0.747598
0.638195 0.262864 0.723609 0.638932 0.181284 0.747598
0.589216 0.133070 0.796942 0.638932 0.181284 0.747598
0.589216 0.133070 0.796942 0.647244 0.084102 0.757629
0.638052 0.000000 0.769993 0.647244 0.084102 0.757629
0.695304 0.132792 0.706342 0.647244 0.084102 0.757629
0.738174 0.000000 0.674610 0.688914 0.049607 0.723144
0.695304 0.132792 0.706342 0.688914 0.049607 0.723144
0.638052 0.000000 0.769993 0.688914 0.049607 0.723144
0.638052 0.000000 0.769993 0.582572 0.049505 0.811270
0.589216 0.133070 0.796942 0.582572 0.049505 0.811270
0.525730 0.000000 0.850652 0.582572 0.049505 0.811270
0.695304 0.132792 0.706342 0.748616 0.084545 0.657591
0.738174 0.000000 0.674610 0.748616 0.084545 0.657591
0.790662 0.131655 0.597931 0.748616 0.084545 0.657591
0.790662 0.131655 0.597931 0.739383 0.181150 0.648457
0.737962 0.264081 0.621026 0.739383 0.181150 0.648457
0.695304 0.132792 0.706342 0.739383 0.181150 0.648457
0.638195 0.262864 0.723609 0.698638 0.216203 0.682027
0.695304 0.132792 0.706342 0.698638 0.216203 0.682027
0.737962 0.264081 0.621026 0.698638 0.216203 0.682027
0.737962 0.264081 0.621026 0.790953 0.214846 0.572917
0.790662 0.131655 0.597931 0.790953 0.214846 0.572917
0.822618 0.259890 0.505724 0.790953 0.214846 0.572917
0.762696 0.383611 0.520709 0.705235 0.427022 0.565947
0.688189 0.499997 0.525736 0.705235 0.427022 0.565947
0.671458 0.386185 0.632459 0.705235 0.427022 0.565947
0.671458 0.386185 0.632459 0.731428 0.343195 0.589262
0.737962 0.264081 0.621026 0.731428 0.343195 0.589262
0.762696 0.383611 0.520709 0.731428 0.343195 0.589262
0.822618 0.259890 0.505724 0.772481 0.306795 0.556013
0.762696 0.383611 0.520709 0.772481 0.306795 0.556013
0.737962 0.264081 0.621026 0.772481 0.306795 0.556013
0.737962 0.264081 0.621026 0.680159 0.308166 0.665145
0.671458 0.386185 0.632459 0.680159 0.308166 0.665145
0.638195 0.262864 0.723609 0.680159 0.308166 0.665145
0.866809 0.131200 0.481070 0.824415 0.180318 0.536494
0.822618 0.259890 0.505724 0.824415 0.180318 0.536494
0.790662 0.131655 0.597931 0.824415 0.180318 0.536494
0.790662 0.131655 0.597931 0.835147 0.082070 0.543870
0.824180 0.000000 0.566328 0.835147 0.082070 0.543870
0.866809 0.131200 0.481070 0.835147 0.082070 0.543870
0.894425 0.000000 0.447215 0.860285 0.050163 0.507340
0.866809 0.131200 0.481070 0.860285 0.050163 0.507340
0.824180 0.000000 0.566328 0.860285 0.050163 0.507340
0.824180 0.000000 0.566328 0.782072 0.049999 0.621179
0.790662 0.131655 0.597931 0.782072 0.049999 0.621179
0.738174 0.000000 0.674610 0.782072 0.049999 0.621179
0.550009 0.399604 0.733353 0.621069 0.350585 0.700973
0.638195 0.262864 0.723609 0.621069 0.350585 0.700973
0.671458 0.386185 0.632459 0.621069 0.350585 0.700973
0.671458 0.386185 0.632459 0.602636 0.437838 0.667179
0.574776 0.519255 0.632461 0.602636 0.437838 0.667179
0.550009 0.399604 0.733353 0.602636 0.437838 0.667179
0.447211 0.525727 0.723611 0.525346 0.482333 0.700975
0.550009 0.399604 0.733353 0.525346 0.482333 0.700975
0.574776 0.519255 0.632461 0.525346 0.482333 0.700975
0.574776 0.519255 0.632461 0.646079 0.469402 0.601868
0.671458 0.386185 0.632459 0.646079 0.469402 0.601868
0.688189 0.499997 0.525736 0.646079 0.469402 0.601868
0.550009 0.399604 0.733353 0.471312 0.443052 0.762607
0.447211 0.525727 0.723611 0.471312 0.443052 0.762607
0.409951 0.399604 0.819913 0.471312 0.443052 0.762607
0.409951 0.399604 0.819913 0.491120 0.356819 0.794658
0.506729 0.266402 0.819912 0.491120 0.356819 0.794658
0.550009 0.399604 0.733353 0.491120 0.356819 0.794658
0.638195 0.262864 0.723609 0.567013 0.311332 0.762607
0.550009 0.399604 0.733353 0.567013 0.311332 0.762607
0.506729 0.266402 0.819912 0.567013 0.311332 0.762607
0.506729 0.266402 0.819912 0.428514 0.311332 0.848203
0.409951 0.399604 0.819913 0.428514 0.311332 0.848203
0.361800 0.262863 0.894429 0.428514 0.311332 0.848203
0.449297 0.133070 0.883417 0.523494 0.092126 0.847034
0.525730 0.000000 0.850652 0.523494 0.092126 0.847034
0.589216 0.133070 0.796942 0.523494 0.092126 0.847034
0.589216 0.133070 0.796942 0.517531 0.175914 0.837386
0.506729 0.266402 0.819912 0.517531 0.175914 0.837386
0.449297 0.133070 0.883417 0.517531 0.175914 0.837386
0.361800 0.262863 0.894429 0.441339 0.223785 0.868988
0.449297 0.133070 0.883417 0.441339 0.223785 0.868988
0.506729 0.266402 0.819912 0.441339 0.223785 0.868988
0.506729 0.266402 0.819912 0.579868 0.223785 0.783373
0.589216 0.133070 0.796942 0.579868 0.223785 0.783373
0.638195 0.262864 0.723609 0.579868 0.223785 0.783373
0.265395 0.386184 0.883418 0.349213 0.350584 0.868989
0.361800 0.262863 0.894429 0.349213 0.350584 0.868989
0.409951 0.399604 0.819913 0.349213 0.350584 0.868989
0.409951 0.399604 0.819913 0.327230 0.437837 0.837388
0.308633 0.519254 0.796945 0.327230 0.437837 0.837388
0.265395 0.386184 0.883418 0.327230 0.437837 0.837388
0.162456 0.499995 0.850654 0.249381 0.469402 0.847037
0.265395 0.386184 0.883418 0.249381 0.469402 0.847037
0.308633 0.519254 0.796945 0.249381 0.469402 0.847037
0.308633 0.519254 0.796945 0.392020 0.482333 0.783374
0.409951 0.399604 0.819913 0.392020 0.482333 0.783374
0.447211 0.525727 0.723611 0.392020 0.482333 0.783374
0.181206 0.131654 0.974593 0.111162 0.180318 0.977307
0.084442 0.259889 0.961939 0.111162 0.180318 0.977307
0.042628 0.131199 0.990439 0.111162 0.180318 0.977307
0.042628 0.131199 0.990439 0.112959 0.082070 0.990204
0.137952 0.000000 0.990439 0.112959 0.082070 0.990204
0.181206 0.131654 0.974593 0.112959 0.082070 0.990204
0.273266 0.000000 0.961939 0.205844 0.050000 0.977307
0.181206 0.131654 0.974593 0.205844 0.050000 0.977307
0.137952 0.000000 0.990439 0.205844 0.050000 0.977307
0.137952 0.000000 0.990439 0.069054 0.050170 0.996351
0.042628 0.131199 0.990439 0.069054 0.050170 0.996351
0.000000 0.000000 1.000000 0.069054 0.050170 0.996351
0.181206 0.131654 0.974593 0.253371 0.084545 0.963668
0.273266 0.000000 0.961939 0.253371 0.084545 0.963668
0.320818 0.132791 0.937786 0.253371 0.084545 0.963668
0.320818 0.132791 0.937786 0.249330 0.181149 0.951325
0.225429 0.264080 0.937786 0.249330 0.181149 0.951325
0.181206 0.131654 0.974593 0.249330 0.181149 0.951325
0.084442 0.259889 0.961939 0.158702 0.214845 0.963668
0.181206 0.131654 0.974593 0.158702 0.214845 0.963668
0.225429 0.264080 0.937786 0.158702 0.214845 0.963668
0.225429 0.264080 0.937786 0.297576 0.216203 0.929895
0.320818 0.132791 0.937786 0.297576 0.216203 0.929895
0.361800 0.262863 0.894429 0.297576 0.216203 0.929895
0.265395 0.386184 0.883418 0.190798 0.427022 0.883883
0.162456 0.499995 0.850654 0.190798 0.427022 0.883883
0.124640 0.383610 0.915045 0.190798 0.427022 0.883883
0.124640 0.383610 0.915045 0.199938 0.343193 0.917738
0.225429 0.264080 0.937786 0.199938 0.343193 0.917738
0.265395 0.386184 0.883418 0.199938 0.343193 0.917738
0.361800 0.262863 0.894429 0.290742 0.308163 0.905817
0.265395 0.386184 0.883418 0.290742 0.308163 0.905817
0.225429 0.264080 0.937786 0.290742 0.308163 0.905817
0.225429 0.264080 0.937786 0.151843 0.306795 0.939586
0.124640 0.383610 0.915045 0.151843 0.306795 0.939586
0.084442 0.259889 0.961939 0.151843 0.306795 0.939586
0.449297 0.133070 0.883417 0.382928 0.181284 0.905816
0.361800 0.262863 0.894429 0.382928 0.181284 0.905816
0.320818 0.132791 0.937786 0.382928 0.181284 0.905816
0.320818 0.132791 0.937786 0.388183 0.084102 0.917737
0.403354 0.000000 0.915044 0.388183 0.084102 0.917737
0.449297 0.133070 0.883417 0.388183 0.084102 0.917737
0.525730 0.000000 0.850652 0.465085 0.049505 0.883881
0.449297 0.133070 0.883417 0.465085 0.049505 0.883881
0.403354 0.000000 0.915044 0.465085 0.049505 0.883881
0.403354 0.000000 0.915044 0.338704 0.049607 0.939584
0.320818 0.132791 0.937786 0.338704 0.049607 0.939584
0.273266 0.000000 0.961939 0.338704 0.049607 0.939584
0.341150 0.620236 0.706346 0.260062 0.639864 0.723147
0.228103 0.702042 0.674615 0.260062 0.639864 0.723147
0.197165 0.606821 0.769997 0.260062 0.639864 0.723147
0.197165 0.606821 0.769997 0.279992 0.589574 0.757632
0.308633 0.519254 0.796945 0.279992 0.589574 0.757632
0.341150 0.620236 0.706346 0.279992 0.589574 0.757632
0.447211 0.525727 0.723611 0.369852 0.551637 0.747600
0.341150 0.620236 0.706346 0.369852 0.551637 0.747600
0.308633 0.519254 0.796945 0.369852 0.551637 0.747600
0.308633 0.519254 0.796945 0.227103 0.538757 0.811274
0.197165 0.606821 0.769997 0.227103 0.538757 0.811274
0.162456 0.499995 0.850654 0.227103 0.538757 0.811274
0.341150 0.620236 0.706346 0.421511 0.597632 0.682030
0.447211 0.525727 0.723611 0.421511 0.597632 0.682030
0.479199 0.620236 0.621028 0.421511 0.597632 0.682030
0.479199 0.620236 0.621028 0.400764 0.647214 0.648461
0.369536 0.711278 0.597935 0.400764 0.647214 0.648461
0.341150 0.620236 0.706346 0.400764 0.647214 0.648461
0.228103 0.702042 0.674615 0.311738 0.685848 0.657595
0.341150 0.620236 0.706346 0.311738 0.685848 0.657595
0.369536 0.711278 0.597935 0.311738 0.685848 0.657595
0.369536 0.711278 0.597935 0.448747 0.685849 0.572920
0.479199 0.620236 0.621028 0.448747 0.685849 0.572920
0.501373 0.702043 0.505727 0.448747 0.685849 0.572920
0.392635 0.783840 0.481073 0.313512 0.802727 0.507286
0.276385 0.850640 0.447215 0.313512 0.802727 0.507286
0.254681 0.783840 0.566333 0.313512 0.802727 0.507286
0.254681 0.783840 0.566333 0.336124 0.768909 0.543874
0.369536 0.711278 0.597935 0.336124 0.768909 0.543874
0.392635 0.783840 0.481073 0.336124 0.768909 0.543874
0.501373 0.702043 0.505727 0.426249 0.728341 0.536498
0.392635 0.783840 0.481073 0.426249 0.728341 0.536498
0.369536 0.711278 0.597935 0.426249 0.728341 0.536498
0.369536 0.711278 0.597935 0.289223 0.728341 0.621185
0.254681 0.783840 0.566333 0.289223 0.728341 0.621185
0.228103 0.702042 0.674615 0.289223 0.728341 0.621185
0.600523 0.606822 0.520710 0.530491 0.639865 0.556015
0.501373 0.702043 0.505727 0.530491 0.639865 0.556015
0.479199 0.620236 0.621028 0.530491 0.639865 0.556015
0.479199 0.620236 0.621028 0.552422 0.589576 0.589263
0.574776 0.519255 0.632461 0.552422 0.589576 0.589263
0.600523 0.606822 0.520710 0.552422 0.589576 0.589263
0.688189 0.499997 0.525736 0.624054 0.538759 0.565947
0.600523 0.606822 0.520710 0.624054 0.538759 0.565947
0.574776 0.519255 0.632461 0.624054 0.538759 0.565947
0.574776 0.519255 0.632461 0.503263 0.551638 0.665148
0.479199 0.620236 0.621028 0.503263 0.551638 0.665148
0.447211 0.525727 0.723611 0.503263 0.551638 0.665148
3 0 1 2
3 3 4 5
3 6 7 8
3 9 10 11
3 12 13 14
3 15 16 17
3 18 19 20
3 21 22 23
3 24 25 26
3 27 28 29
3 30 31 32
3 33 34 35
3 36 37 38
3 39 40 41
3 42 43 44
3 45 46 47
3 48 49 50
3 51 52 53
3 54 55 56
3 57 58 59
3 60 61 62
3 63 64 65
3 66 67 68
3 69 70 71
3 72 73 74
3 75 76 77
3 78 79 80
3 81 82 83
3 84 85 86
3 87 88 89
3 90 91 92
3 93 94 95
3 96 97 98
3 99 100 101
3 102 103 104
3 105 106 107
3 108 109 110
3 111 112 113
3 114 115 116
3 117 118 119
3 120 121 122
3 123 124 125
3 126 127 128
3 129 130 131
3 132 133 134
3 135 136 137
3 138 139 140
3 141 142 143
3 144 145 146
3 147 148 149
3 150 151 152
3 153 154 155
3 156 157 158
3 159 160 161
3 162 163 164
3 165 166 167
3 168 169 170
3 171 172 173
3 174 175 176
3 177 178 179
3 180 181 182
3 183 184 185
3 186 187 188
3 189 190 191
3 192 193 194
3 195 196 197
3 198 199 200
3 201 202 203
3 204 205 206
3 207 208 209
3 210 211 212
3 213 214 215
3 216 217 218
3 219 220 221
3 222 223 224
3 225 226 227
3 228 229 230
3 231 232 233
3 234 235 236
3 237 238 239
3 240 241 242
3 243 244 245
3 246 247 248
3 249 250 251
3 252 253 254
3 255 256 257
3 258 259 260
3 261 262 263
3 264 265 266
3 267 268 269
3 270 271 272
3 273 274 275
3 276 277 278
3 279 280 281
3 282 283 284
3 285 286 287
3 288 289 290
3 291 292 293
3 294 295 296
3 297 298 299
3 300 301 302
3 303 304 305
3 306 307 308
3 309 310 311
3 312 313 314
3 315 316 317
3 318 319 320
3 321 322 323
3 324 325 326
3 327 328 329
3 330 331 332
3 333 334 335
3 336 337 338
3 339 340 341
3 342 343 344
3 345 346 347
3 348 349 350
3 351 352 353
3 354 355 356
3 357 358 359
3 360 361 362
3 363 364 365
3 366 367 368
3 369 370 371
3 372 373 374
3 375 376 377
3 378 379 380
3 381 382 383
3 384 385 386
3 387 388 389
3 390 391 392
3 393 394 395
3 396 397 398
3 399 400 401
3 402 403 404
3 405 406 407
3 408 409 410
3 411 412 413
3 414 415 416
3 417 418 419
3 420 421 422
3 423 424 425
3 426 427 428
3 429 430 431
3 432 433 434
3 435 436 437
3 438 439 440
3 441 442 443
3 444 445 446
3 447 448 449
3 450 451 452
3 453 454 455
3 456 457 458
3 459 460 461
3 462 463 464
3 465 466 467
3 468 469 470
3 471 472 473
3 474 475 476
3 477 478 479
3 480 481 482
3 483 484 485
3 486 487 488
3 489 490 491
3 492 493 494
3 495 496 497
3 498 499 500
3 501 502 503
3 504 505 506
3 507 508 509
3 510 511 512
3 513 514 515
3 516 517 518
3 519 520 521
3 522 523 524
3 525 526 527
3 528 529 530
3 531 532 533
3 534 535 536
3 537 538 539
3 540 541 542
3 543 544 545
3 546 547 548
3 549 550 551
3 552 553 554
3 555 556 557
3 558 559 560
3 561 562 563
3 564 565 566
3 567 568 569
3 570 571 572
3 573 574 575
3 576 577 578
3 579 580 581
3 582 583 584
3 585 586 587
3 588 589 590
3 591 592 593
3 594 595 596
3 597 598 599
3 600 601 602
3 603 604 605
3 606 607 608
3 609 610 611
3 612 613 614
3 615 616 617
3 618 619 620
3 621 622 623
3 624 625 626
3 627 628 629
3 630 631 632
3 633 634 635
3 636 637 638
3 639 640 641
3 642 643 644
3 645 646 647
3 648 649 650
3 651 652 653
3 654 655 656
3 657 658 659
3 660 661 662
3 663 664 665
3 666 667 668
3 669 670 671
3 672 673 674
3 675 676 677
3 678 679 680
3 681 682 683
3 684 685 686
3 687 688 689
3 690 691 692
3 693 694 695
3 696 697 698
3 699 700 701
3 702 703 704
3 705 706 707
3 708 709 710
3 711 712 713
3 714 715 716
3 717 718 719
3 720 721 722
3 723 724 725
3 726 727 728
3 729 730 731
3 732 733 734
3 735 736 737
3 738 739 740
3 741 742 743
3 744 745 746
3 747 748 749
3 750 751 752
3 753 754 755
3 756 757 758
3 759 760 761
3 762 763 764
3 765 766 767
3 768 769 770
3 771 772 773
3 774 775 776
3 777 778 779
3 780 781 782
3 783 784 785
3 786 787 788
3 789 790 791
3 792 793 794
3 795 796 797
3 798 799 800
3 801 802 803
3 804 805 806
3 807 808 809
3 810 811 812
3 813 814 815
3 816 817 818
3 819 820 821
3 822 823 824
3 825 826 827
3 828 829 830
3 831 832 833
3 834 835 836
3 837 838 839
3 840 841 842
3 843 844 845
3 846 847 848
3 849 850 851
3 852 853 854
3 855 856 857
3 858 859 860
3 861 862 863
3 864 865 866
3 867 868 869
3 870 871 872
3 873 874 875
3 876 877 878
3 879 880 881
3 882 883 884
3 885 886 887
3 888 889 890
3 891 892 893
3 894 895 896
3 897 898 899
3 900 901 902
3 903 904 905
3 906 907 908
3 909 910 911
3 912 913 914
3 915 916 917
3 918 919 920
3 921 922 923
3 924 925 926
3 927 928 929
3 930 931 932
3 933 934 935
3 936 937 938
3 939 940 941
3 942 943 944
3 945 946 947
3 948 949 950
3 951 952 953
3 954 955 956
3 957 958 959
3 960 961 962
3 963 964 965
3 966 967 968
3 969 970 971
3 972 973 974
3 975 976 977
3 978 979 980
3 981 982 983
3 984 985 986
3 987 988 989
3 990 991 992
3 993 994 995
3 996 997 998
3 999 1000 1001
3 1002 1003 1004
3 1005 1006 1007
3 1008 1009 1010
3 1011 1012 1013
3 1014 1015 1016
3 1017 1018 1019
3 1020 1021 1022
3 1023 1024 1025
3 1026 1027 1028
3 1029 1030 1031
3 1032 1033 1034
3 1035 1036 1037
3 1038 1039 1040
3 1041 1042 1043
3 1044 1045 1046
3 1047 1048 1049
3 1050 1051 1052
3 1053 1054 1055
3 1056 1057 1058
3 1059 1060 1061
3 1062 1063 1064
3 1065 1066 1067
3 1068 1069 1070
3 1071 1072 1073
3 1074 1075 1076
3 1077 1078 1079
3 1080 1081 1082
3 1083 1084 1085
3 1086 1087 1088
3 1089 1090 1091
3 1092 1093 1094
3 1095 1096 1097
3 1098 1099 1100
3 1101 1102 1103
3 1104 1105 1106
3 1107 1108 1109
3 1110 1111 1112
3 1113 1114 1115
3 1116 1117 1118
3 1119 1120 1121
3 1122 1123 1124
3 1125 1126 1127
3 1128 1129 1130
3 1131 1132 1133
3 1134 1135 1136
3 1137 1138 1139
3 1140 1141 1142
3 1143 1144 1145
3 1146 1147 1148
3 1149 1150 1151
3 1152 1153 1154
3 1155 1156 1157
3 1158 1159 1160
3 1161 1162 1163
3 1164 1165 1166
3 1167 1168 1169
3 1170 1171 1172
3 1173 1174 1175
3 1176 1177 1178
3 1179 1180 1181
3 1182 1183 1184
3 1185 1186 1187
3 1188 1189 1190
3 1191 1192 1193
3 1194 1195 1196
3 1197 1198 1199
3 1200 1201 1202
3 1203 1204 1205
3 1206 1207 1208
3 1209 1210 1211
3 1212 1213 1214
3 1215 1216 1217
3 1218 1219 1220
3 1221 1222 1223
3 1224 1225 1226
3 1227 1228 1229
3 1230 1231 1232
3 1233 1234 1235
3 1236 1237 1238
3 1239 1240 1241
3 1242 1243 1244
3 1245 1246 1247
3 1248 1249 1250
3 1251 1252 1253
3 1254 1255 1256
3 1257 1258 1259
3 1260 1261 1262
3 1263 1264 1265
3 1266 1267 1268
3 1269 1270 1271
3 1272 1273 1274
3 1275 1276 1277
3 1278 1279 1280
3 1281 1282 1283
3 1284 1285 1286
3 1287 1288 1289
3 1290 1291 1292
3 1293 1294 1295
3 1296 1297 1298
3 1299 1300 1301
3 1302 1303 1304
3 1305 1306 1307
3 1308 1309 1310
3 1311 1312 1313
3 1314 1315 1316
3 1317 1318 1319
3 1320 1321 1322
3 1323 1324 1325
3 1326 1327 1328
3 1329 1330 1331
3 1332 1333 1334
3 1335 1336 1337
3 1338 1339 1340
3 1341 1342 1343
3 1344 1345 1346
3 1347 1348 1349
3 1350 1351 1352
3 1353 1354 1355
3 1356 1357 1358
3 1359 1360 1361
3 1362 1363 1364
3 1365 1366 1367
3 1368 1369 1370
3 1371 1372 1373
3 1374 1375 1376
3 1377 1378 1379
3 1380 1381 1382
3 1383 1384 1385
3 1386 1387 1388
3 1389 1390 1391
3 1392 1393 1394
3 1395 1396 1397
3 1398 1399 1400
3 1401 1402 1403
3 1404 1405 1406
3 1407 1408 1409
3 1410 1411 1412
3 1413 1414 1415
3 1416 1417 1418
3 1419 1420 1421
3 1422 1423 1424
3 1425 1426 1427
3 1428 1429 1430
3 1431 1432 1433
3 1434 1435 1436
3 1437 1438 1439
3 1440 1441 1442
3 1443 1444 1445
3 1446 1447 1448
3 1449 1450 1451
3 1452 1453 1454
3 1455 1456 1457
3 1458 1459 1460
3 1461 1462 1463
3 1464 1465 1466
3 1467 1468 1469
3 1470 1471 1472
3 1473 1474 1475
3 1476 1477 1478
3 1479 1480 1481
3 1482 1483 1484
3 1485 1486 1487
3 1488 1489 1490
3 1491 1492 1493
3 1494 1495 1496
3 1497 1498 1499
3 1500 1501 1502
3 1503 1504 1505
3 1506 1507 1508
3 1509 1510 1511
3 1512 1513 1514
3 1515 1516 1517
3 1518 1519 1520
3 1521 1522 1523
3 1524 1525 1526
3 1527 1528 1529
3 1530 1531 1532
3 1533 1534 1535
3 1536 1537 1538
3 1539 1540 1541
3 1542 1543 1544
3 1545 1546 1547
3 1548 1549 1550
3 1551 1552 1553
3 1554 1555 1556
3 1557 1558 1559
3 1560 1561 1562
3 1563 1564 1565
3 1566 1567 1568
3 1569 1570 1571
3 1572 1573 1574
3 1575 1576 1577
3 1578 1579 1580
3 1581 1582 1583
3 1584 1585 1586
3 1587 1588 1589
3 1590 1591 1592
3 1593 1594 1595
3 1596 1597 1598
3 1599 1600 1601
3 1602 1603 1604
3 1605 1606 1607
3 1608 1609 1610
3 1611 1612 1613
3 1614 1615 1616
3 1617 1618 1619
3 1620 1621 1622
3 1623 1624 1625
3 1626 1627 1628
3 1629 1630 1631
3 1632 1633 1634
3 1635 1636 1637
3 1638 1639 1640
3 1641 1642 1643
3 1644 1645 1646
3 1647 1648 1649
3 1650 1651 1652
3 1653 1654 1655
3 1656 1657 1658
3 1659 1660 1661
3 1662 1663 1664
3 1665 1666 1667
3 1668 1669 1670
3 1671 1672 1673
3 1674 1675 1676
3 1677 1678 1679
3 1680 1681 1682
3 1683 1684 1685
3 1686 1687 1688
3 1689 1690 1691
3 1692 1693 1694
3 1695 1696 1697
3 1698 1699 1700
3 1701 1702 1703
3 1704 1705 1706
3 1707 1708 1709
3 1710 1711 1712
3 1713 1714 1715
3 1716 1717 1718
3 1719 1720 1721
3 1722 1723 1724
3 1725 1726 1727
3 1728 1729 1730
3 1731 1732 1733
3 1734 1735 1736
3 1737 1738 1739
3 1740 1741 1742
3 1743 1744 1745
3 1746 1747 1748
3 1749 1750 1751
3 1752 1753 1754
3 1755 1756 1757
3 1758 1759 1760
3 1761 1762 1763
3 1764 1765 1766
3 1767 1768 1769
3 1770 1771 1772
3 1773 1774 1775
3 1776 1777 1778
3 1779 1780 1781
3 1782 1783 1784
3 1785 1786 1787
3 1788 1789 1790
3 1791 1792 1793
3 1794 1795 1796
3 1797 1798 1799
3 1800 1801 1802
3 1803 1804 1805
3 1806 1807 1808
3 1809 1810 1811
3 1812 1813 1814
3 1815 1816 1817
3 1818 1819 1820
3 1821 1822 1823
3 1824 1825 1826
3 1827 1828 1829
3 1830 1831 1832
3 1833 1834 1835
3 1836 1837 1838
3 1839 1840 1841
3 1842 1843 1844
3 1845 1846 1847
3 1848 1849 1850
3 1851 1852 1853
3 1854 1855 1856
3 1857 1858 1859
3 1860 1861 1862
3 1863 1864 1865
3 1866 1867 1868
3 1869 1870 1871
3 1872 1873 1874
3 1875 1876 1877
3 1878 1879 1880
3 1881 1882 1883
3 1884 1885 1886
3 1887 1888 1889
3 1890 1891 1892
3 1893 1894 1895
3 1896 1897 1898
3 1899 1900 1901
3 1902 1903 1904
3 1905 1906 1907
3 1908 1909 1910
3 1911 1912 1913
3 1914 1915 1916
3 1917 1918 1919
3 1920 1921 1922
3 1923 1924 1925
3 1926 1927 1928
3 1929 1930 1931
3 1932 1933 1934
3 1935 1936 1937
3 1938 1939 1940
3 1941 1942 1943
3 1944 1945 1946
3 1947 1948 1949
3 1950 1951 1952
3 1953 1954 1955
3 1956 1957 1958
3 1959 1960 1961
3 1962 1963 1964
3 1965 1966 1967
3 1968 1969 1970
3 1971 1972 1973
3 1974 1975 1976
3 1977 1978 1979
3 1980 1981 1982
3 1983 1984 1985
3 1986 1987 1988
3 1989 1990 1991
3 1992 1993 1994
3 1995 1996 1997
3 1998 1999 2000
3 2001 2002 2003
3 2004 2005 2006
3 2007 2008 2009
3 2010 2011 2012
3 2013 2014 2015
3 2016 2017 2018
3 2019 2020 2021
3 2022 2023 2024
3 2025 2026 2027
3 2028 2029 2030
3 2031 2032 2033
3 2034 2035 2036
3 2037 2038 2039
3 2040 2041 2042
3 2043 2044 2045
3 2046 2047 2048
3 2049 2050 2051
3 2052 2053 2054
3 2055 2056 2057
3 2058 2059 2060
3 2061 2062 2063
3 2064 2065 2066
3 2067 2068 2069
3 2070 2071 2072
3 2073 2074 2075
3 2076 2077 2078
3 2079 2080 2081
3 2082 2083 2084
3 2085 2086 2087
3 2088 2089 2090
3 2091 2092 2093
3 2094 2095 2096
3 2097 2098 2099
3 2100 2101 2102
3 2103 2104 2105
3 2106 2107 2108
3 2109 2110 2111
3 2112 2113 2114
3 2115 2116 2117
3 2118 2119 2120
3 2121 2122 2123
3 2124 2125 2126
3 2127 2128 2129
3 2130 2131 2132
3 2133 2134 2135
3 2136 2137 2138
3 2139 2140 2141
3 2142 2143 2144
3 2145 2146 2147
3 2148 2149 2150
3 2151 2152 2153
3 2154 2155 2156
3 2157 2158 2159
3 2160 2161 2162
3 2163 2164 2165
3 2166 2167 2168
3 2169 2170 2171
3 2172 2173 2174
3 2175 2176 2177
3 2178 2179 2180
3 2181 2182 2183
3 2184 2185 2186
3 2187 2188 2189
3 2190 2191 2192
3 2193 2194 2195
3 2196 2197 2198
3 2199 2200 2201
3 2202 2203 2204
3 2205 2206 2207
3 2208 2209 2210
3 2211 2212 2213
3 2214 2215 2216
3 2217 2218 2219
3 2220 2221 2222
3 2223 2224 2225
3 2226 2227 2228
3 2229 2230 2231
3 2232 2233 2234
3 2235 2236 2237
3 2238 2239 2240
3 2241 2242 2243
3 2244 2245 2246
3 2247 2248 2249
3 2250 2251 2252
3 2253 2254 2255
3 2256 2257 2258
3 2259 2260 2261
3 2262 2263 2264
3 2265 2266 2267
3 2268 2269 2270
3 2271 2272 2273
3 2274 2275 2276
3 2277 2278 2279
3 2280 2281 2282
3 2283 2284 2285
3 2286 2287 2288
3 2289 2290 2291
3 2292 2293 2294
3 2295 2296 2297
3 2298 2299 2300
3 2301 2302 2303
3 2304 2305 2306
3 2307 2308 2309
3 2310 2311 2312
3 2313 2314 2315
3 2316 2317 2318
3 2319 2320 2321
3 2322 2323 2324
3 2325 2326 2327
3 2328 2329 2330
3 2331 2332 2333
3 2334 2335 2336
3 2337 2338 2339
3 2340 2341 2342
3 2343 2344 2345
3 2346 2347 2348
3 2349 2350 2351
3 2352 2353 2354
3 2355 2356 2357
3 2358 2359 2360
3 2361 2362 2363
3 2364 2365 2366
3 2367 2368 2369
3 2370 2371 2372
3 2373 2374 2375
3 2376 2377 2378
3 2379 2380 2381
3 2382 2383 2384
3 2385 2386 2387
3 2388 2389 2390
3 2391 2392 2393
3 2394 2395 2396
3 2397 2398 2399
3 2400 2401 2402
3 2403 2404 2405
3 2406 2407 2408
3 2409 2410 2411
3 2412 2413 2414
3 2415 2416 2417
3 2418 2419 2420
3 2421 2422 2423
3 2424 2425 2426
3 2427 2428 2429
3 2430 2431 2432
3 2433 2434 2435
3 2436 2437 2438
3 2439 2440 2441
3 2442 2443 2444
3 2445 2446 2447
3 2448 2449 2450
3 2451 2452 2453
3 2454 2455 2456
3 2457 2458 2459
3 2460 2461 2462
3 2463 2464 2465
3 2466 2467 2468
3 2469 2470 2471
3 2472 2473 2474
3 2475 2476 2477
3 2478 2479 2480
3 2481 2482 2483
3 2484 2485 2486
3 2487 2488 2489
3 2490 2491 2492
3 2493 2494 2495
3 2496 2497 2498
3 2499 2500 2501
3 2502 2503 2504
3 2505 2506 2507
3 2508 2509 2510
3 2511 2512 2513
3 2514 2515 2516
3 2517 2518 2519
3 2520 2521 2522
3 2523 2524 2525
3 2526 2527 2528
3 2529 2530 2531
3 2532 2533 2534
3 2535 2536 2537
3 2538 2539 2540
3 2541 2542 2543
3 2544 2545 2546
3 2547 2548 2549
3 2550 2551 2552
3 2553 2554 2555
3 2556 2557 2558
3 2559 2560 2561
3 2562 2563 2564
3 2565 2566 2567
3 2568 2569 2570
3 2571 2572 2573
3 2574 2575 2576
3 2577 2578 2579
3 2580 2581 2582
3 2583 2584 2585
3 2586 2587 2588
3 2589 2590 2591
3 2592 2593 2594
3 2595 2596 2597
3 2598 2599 2600
3 2601 2602 2603
3 2604 2605 2606
3 2607 2608 2609
3 2610 2611 2612
3 2613 2614 2615
3 2616 2617 2618
3 2619 2620 2621
3 2622 2623 2624
3 2625 2626 2627
3 2628 2629 2630
3 2631 2632 2633
3 2634 2635 2636
3 2637 2638 2639
3 2640 2641 2642
3 2643 2644 2645
3 2646 2647 2648
3 2649 2650 2651
3 2652 2653 2654
3 2655 2656 2657
3 2658 2659 2660
3 2661 2662 2663
3 2664 2665 2666
3 2667 2668 2669
3 2670 2671 2672
3 2673 2674 2675
3 2676 2677 2678
3 2679 2680 2681
3 2682 2683 2684
3 2685 2686 2687
3 2688 2689 2690
3 2691 2692 2693
3 2694 2695 2696
3 2697 2698 2699
3 2700 2701 2702
3 2703 2704 2705
3 2706 2707 2708
3 2709 2710 2711
3 2712 2713 2714
3 2715 2716 2717
3 2718 2719 2720
3 2721 2722 2723
3 2724 2725 2726
3 2727 2728 2729
3 2730 2731 2732
3 2733 2734 2735
3 2736 2737 2738
3 2739 2740 2741
3 2742 2743 2744
3 2745 2746 2747
3 2748 2749 2750
3 2751 2752 2753
3 2754 2755 2756
3 2757 2758 2759
3 2760 2761 2762
3 2763 2764 2765
3 2766 2767 2768
3 2769 2770 2771
3 2772 2773 2774
3 2775 2776 2777
3 2778 2779 2780
3 2781 2782 2783
3 2784 2785 2786
3 2787 2788 2789
3 2790 2791 2792
3 2793 2794 2795
3 2796 2797 2798
3 2799 2800 2801
3 2802 2803 2804
3 2805 2806 2807
3 2808 2809 2810
3 2811 2812 2813
3 2814 2815 2816
3 2817 2818 2819
3 2820 2821 2822
3 2823 2824 2825
3 2826 2827 2828
3 2829 2830 2831
3 2832 2833 2834
3 2835 2836 2837
3 2838 2839 2840
3 2841 2842 2843
3 2844 2845 2846
3 2847 2848 2849
3 2850 2851 2852
3 2853 2854 2855
3 2856 2857 2858
3 2859 2860 2861
3 2862 2863 2864
3 2865 2866 2867
3 2868 2869 2870
3 2871 2872 2873
3 2874 2875 2876
3 2877 2878 2879
3 2880 2881 2882
3 2883 2884 2885
3 2886 2887 2888
3 2889 2890 2891
3 2892 2893 2894
3 2895 2896 2897
3 2898 2899 2900
3 2901 2902 2903
3 2904 2905 2906
3 2907 2908 2909
3 2910 2911 2912
3 2913 2914 2915
3 2916 2917 2918
3 2919 2920 2921
3 2922 2923 2924
3 2925 2926 2927
3 2928 2929 2930
3 2931 2932 2933
3 2934 2935 2936
3 2937 2938 2939
3 2940 2941 2942
3 2943 2944 2945
3 2946 2947 2948
3 2949 2950 2951
3 2952 2953 2954
3 2955 2956 2957
3 2958 2959 2960
3 2961 2962 2963
3 2964 2965 2966
3 2967 2968 2969
3 2970 2971 2972
3 2973 2974 2975
3 2976 2977 2978
3 2979 2980 2981
3 2982 2983 2984
3 2985 2986 2987
3 2988 2989 2990
3 2991 2992 2993
3 2994 2995 2996
3 2997 2998 2999
3 3000 3001 3002
3 3003 3004 3005
3 3006 3007 3008
3 3009 3010 3011
3 3012 3013 3014
3 3015 3016 3017
3 3018 3019 3020
3 3021 3022 3023
3 3024 3025 3026
3 3027 3028 3029
3 3030 3031 3032
3 3033 3034 3035
3 3036 3037 3038
3 3039 3040 3041
3 3042 3043 3044
3 3045 3046 3047
3 3048 3049 3050
3 3051 3052 3053
3 3054 3055 3056
3 3057 3058 3059
3 3060 3061 3062
3 3063 3064 3065
3 3066 3067 3068
3 3069 3070 3071
3 3072 3073 3074
3 3075 3076 3077
3 3078 3079 3080
3 3081 3082 3083
3 3084 3085 3086
3 3087 3088 3089
3 3090 3091 3092
3 3093 3094 3095
3 3096 3097 3098
3 3099 3100 3101
3 3102 3103 3104
3 3105 3106 3107
3 3108 3109 3110
3 3111 3112 3113
3 3114 3115 3116
3 3117 3118 3119
3 3120 3121 3122
3 3123 3124 3125
3 3126 3127 3128
3 3129 3130 3131
3 3132 3133 3134
3 3135 3136 3137
3 3138 3139 3140
3 3141 3142 3143
3 3144 3145 3146
3 3147 3148 3149
3 3150 3151 3152
3 3153 3154 3155
3 3156 3157 3158
3 3159 3160 3161
3 3162 3163 3164
3 3165 3166 3167
3 3168 3169 3170
3 3171 3172 3173
3 3174 3175 3176
3 3177 3178 3179
3 3180 3181 3182
3 3183 3184 3185
3 3186 3187 3188
3 3189 3190 3191
3 3192 3193 3194
3 3195 3196 3197
3 3198 3199 3200
3 3201 3202 3203
3 3204 3205 3206
3 3207 3208 3209
3 3210 3211 3212
3 3213 3214 3215
3 3216 3217 3218
3 3219 3220 3221
3 3222 3223 3224
3 3225 3226 3227
3 3228 3229 3230
3 3231 3232 3233
3 3234 3235 3236
3 3237 3238 3239
3 3240 3241 3242
3 3243 3244 3245
3 3246 3247 3248
3 3249 3250 3251
3 3252 3253 3254
3 3255 3256 3257
3 3258 3259 3260
3 3261 3262 3263
3 3264 3265 3266
3 3267 3268 3269
3 3270 3271 3272
3 3273 3274 3275
3 3276 3277 3278
3 3279 3280 3281
3 3282 3283 3284
3 3285 3286 3287
3 3288 3289 3290
3 3291 3292 3293
3 3294 3295 3296
3 3297 3298 3299
3 3300 3301 3302
3 3303 3304 3305
3 3306 3307 3308
3 3309 3310 3311
3 3312 3313 3314
3 3315 3316 3317
3 3318 3319 3320
3 3321 3322 3323
3 3324 3325 3326
3 3327 3328 3329
3 3330 3331 3332
3 3333 3334 3335
3 3336 3337 3338
3 3339 3340 3341
3 3342 3343 3344
3 3345 3346 3347
3 3348 3349 3350
3 3351 3352 3353
3 3354 3355 3356
3 3357 3358 3359
3 3360 3361 3362
3 3363 3364 3365
3 3366 3367 3368
3 3369 3370 3371
3 3372 3373 3374
3 3375 3376 3377
3 3378 3379 3380
3 3381 3382 3383
3 3384 3385 3386
3 3387 3388 3389
3 3390 3391 3392
3 3393 3394 3395
3 3396 3397 3398
3 3399 3400 3401
3 3402 3403 3404
3 3405 3406 3407
3 3408 3409 3410
3 3411 3412 3413
3 3414 3415 3416
3 3417 3418 3419
3 3420 3421 3422
3 3423 3424 3425
3 3426 3427 3428
3 3429 3430 3431
3 3432 3433 3434
3 3435 3436 3437
3 3438 3439 3440
3 3441 3442 3443
3 3444 3445 3446
3 3447 3448 3449
3 3450 3451 3452
3 3453 3454 3455
3 3456 3457 3458
3 3459 3460 3461
3 3462 3463 3464
3 3465 3466 3467
3 3468 3469 3470
3 3471 3472 3473
3 3474 3475 3476
3 3477 3478 3479
3 3480 3481 3482
3 3483 3484 3485
3 3486 3487 3488
3 3489 3490 3491
3 3492 3493 3494
3 3495 3496 3497
3 3498 3499 3500
3 3501 3502 3503
3 3504 3505 3506
3 3507 3508 3509
3 3510 3511 3512
3 3513 3514 3515
3 3516 3517 3518
3 3519 3520 3521
3 3522 3523 3524
3 3525 3526 3527
3 3528 3529 3530
3 3531 3532 3533
3 3534 3535 3536
3 3537 3538 3539
3 3540 3541 3542
3 3543 3544 3545
3 3546 3547 3548
3 3549 3550 3551
3 3552 3553 3554
3 3555 3556 3557
3 3558 3559 3560
3 3561 3562 3563
3 3564 3565 3566
3 3567 3568 3569
3 3570 3571 3572
3 3573 3574 3575
3 3576 3577 3578
3 3579 3580 3581
3 3582 3583 3584
3 3585 3586 3587
3 3588 3589 3590
3 3591 3592 3593
3 3594 3595 3596
3 3597 3598 3599
3 3600 3601 3602
3 3603 3604 3605
3 3606 3607 3608
3 3609 3610 3611
3 3612 3613 3614
3 3615 3616 3617
3 3618 3619 3620
3 3621 3622 3623
3 3624 3625 3626
3 3627 3628 3629
3 3630 3631 3632
3 3633 3634 3635
3 3636 3637 3638
3 3639 3640 3641
3 3642 3643 3644
3 3645 3646 3647
3 3648 3649 3650
3 3651 3652 3653
3 3654 3655 3656
3 3657 3658 3659
3 3660 3661 3662
3 3663 3664 3665
3 3666 3667 3668
3 3669 3670 3671
3 3672 3673 3674
3 3675 3676 3677
3 3678 3679 3680
3 3681 3682 3683
3 3684 3685 3686
3 3687 3688 3689
3 3690 3691 3692
3 3693 3694 3695
3 3696 3697 3698
3 3699 3700 3701
3 3702 3703 3704
3 3705 3706 3707
3 3708 3709 3710
3 3711 3712 3713
3 3714 3715 3716
3 3717 3718 3719
3 3720 3721 3722
3 3723 3724 3725
3 3726 3727 3728
3 3729 3730 3731
3 3732 3733 3734
3 3735 3736 3737
3 3738 3739 3740
3 3741 3742 3743
3 3744 3745 3746
3 3747 3748 3749
3 3750 3751 3752
3 3753 3754 3755
3 3756 3757 3758
3 3759 3760 3761
3 3762 3763 3764
3 3765 3766 3767
3 3768 3769 3770
3 3771 3772 3773
3 3774 3775 3776
3 3777 3778 3779
3 3780 3781 3782
3 3783 3784 3785
3 3786 3787 3788
3 3789 3790 3791
3 3792 3793 3794
3 3795 3796 3797
3 3798 3799 3800
3 3801 3802 3803
3 3804 3805 3806
3 3807 3808 3809
3 3810 3811 3812
3 3813 3814 3815
3 3816 3817 3818
3 3819 3820 3821
3 3822 3823 3824
3 3825 3826 3827
3 3828 3829 3830
3 3831 3832 3833
3 3834 3835 3836
3 3837 3838 3839
