# Supplementary material for: Plasmonic efficiencies of nanoparticles made of metal nitrides (TiN, ZrN) compared with gold
Source: Sci Rep. 2016 Dec 9;6:38647. doi: 10.1038/srep38647 (PMC5146670; doi:10.1038/srep38647)
Supplement: Supplementary Dataset 2 [file srep38647-s4.txt]

%% Guillaume Baffou
%% July, 21st 2016

%% Program that computes the maximum near field enhancement of spheroids of
%% various sizes and aspect ratios.

%% This program requires the MNPBEM Matlab tookbox.

clear

addpath(genpath('/Users/gbaffou/Documents/_DATA_SIMULATIONS/140320-MNPBEM13'))

cd '/Users/gbaffou/Documents/_DATA_SIMULATIONS/160228-nitrures'

structure='sphere4';    % refers to the sphere4.txt file containing the nanoparticle mesh.
metal='Au'; % Material of the nanoparticle. Either 'TiN', 'ZrN' or 'Au'
cigare=1;   % 0 if pumpkin
lambda=500; % Incoming light wavelength
n0=1.33;    % Refractive index of the surroundings

%%  plane wave excitation  pol, dir
if cigare==1
    exc = planewaveret( [ 0, 0, 1 ], [ 1, 0, 0 ] );  %if cigare
else
    exc = planewaveret( [ 1, 0, 0 ], [ 0, 0, 1 ] );  %if pumpkin
end


%%  initialization
%  table of dielectric functions
epsb  = epsconst( n0^2 );
eval(['epsMetal = epstable( ''' metal '.txt'' );'])
epstab = { epsb, epsMetal };


Nval=50;    % Number of sizes and aspect ratios
armax=4;    % Maximum aspect ratio


if cigare==1
    ar=armax.^(0:1/Nval:1);
else
    ar=armax.^(0:1/Nval:1);
    ar=ar.^-1;ar=fliplr(ar);
end

a0min=  5; %minimum effective radius in nm
a0max= 50; % maximum effective radius in nm
da0=(a0max-a0min)/(Nval-1);
a0=a0min:da0:a0max;

Nar =length(ar);
Na0=length(a0);

S =zeros(Nar,Na0);
NF=zeros(Nar,Na0);


%% loops over the size and the aspect ratio of the nanoparticle
for ia=1:Nar

    for ir=1:Na0

        Rx=a0(ir)*ar(ia)^(-1/3);
        Ry=a0(ir)*ar(ia)^(-1/3);
        Rz=a0(ir)*ar(ia)^(2/3);

        V=4*pi/3*Rx*Ry*Rz;  % check if V is constant

        p = comparticle( epstab, { blenderImport([structure '.txt'],[ Rx Ry Rz]) }, [ 2, 1 ], 1 );

        %%  MNPBEM simulation
        bem = bemret( p );
        sig = bem \ exc( p, lambda);
        sca= exc.sca( sig );                                
        ext= exc.ext( sig );
        fprintf('Done\n\n')

        %% Absorption cross section

        S(ia,ir)=ext-sca;
        
        %% Nearfield
        close all
        field0=bem.field(sig,2)+exc.field(p,lambda);

        tri=field0.p.p{1}.faces(:,1:3);  % coords of triangles
        pos_v=field0.p.p{1}.verts;       % coords of vertices

        Nt=size(tri)*[1;0];
        Nv=size(pos_v)*[1;0];

        pos_t=zeros(Nt,3);

        for it=1:Nt
            pos_t(it,:)=sum(pos_v(tri(it,:),:))/3;
        end

        Efield=field0.e;

        Efield2=Efield(:,1).*conj(Efield(:,1))...
               +Efield(:,2).*conj(Efield(:,2))...
               +Efield(:,3).*conj(Efield(:,3));

        NF(ia,ir)=max(Efield2);
        
        
    end
end
